# Supplementary material for: Selection, intake, and plate waste patterns of leftover food items among U.S. consumers: A pilot study
Source: PLoS One. 2020 Sep 9;15(9):e0238050. doi: 10.1371/journal.pone.0238050 (PMC7480863; doi:10.1371/journal.pone.0238050)
Supplement: S1 Data — (CSV) [file pone.0238050.s001.csv]

SubjectID	Sequence	Meal	Meal_type	Male	age	DayofWeek(Monday=1)	Weekend	day_sub_count	sub_count	leftover Selected	Leftover Saved	Kcal_selected	Kcal_returned	Kcal_intake	%Kcal_returned	cleanplate	LeftoversSelectedForThisMeal	LeftoversSavedAfterThisMeal	EnergyIntensity	foodtype	agecat4	wasterate_lhs(%grams)	%MealItemsSelectedThatAreLeftovers	%MealItemsThatAreSaved4Later	Kcal_in_meal(00)	Kcal_in_meal_not_this_item(00)	mealcalcat4
15200	Day 1	Breakfast	Breakfast	1	49	4	0	17	89	0	0	87.75	0	87.75	0	1	0	0	3.25	meat	2	0	0	0	2.12638	1.24888	1
15200	Day 1	Breakfast	Breakfast	1	49	4	0	17	89	0	0	90.160004	0	90.160004	0	1	0	0	1.96	egg	2	0	0	0	2.12638	1.22478	1
15200	Day 1	Dinner	Dinner	1	49	4	0	17	89	0	0	149.175	0	149.175	0	1	0	0	8.8400002	seasonsing	2	0	0	0	4.8084898	3.31674	2
15200	Day 1	Dinner	Dinner	1	49	4	0	17	89	0	0	15.12	0	15.12	0	1	0	0	0.14	veg	2	0	0	0	4.8084898	4.65729	2
15200	Day 1	Dinner	Dinner	1	49	4	0	17	89	0	0	290.30399	0	290.30399	0	1	0	0	1.28	meat	2	0	0	0	4.8084898	1.9054501	2
15200	Day 1	Dinner	Dinner	1	49	4	0	17	89	0	0	26.25	0	26.25	0	1	0	0	0.34999999	veg	2	0	0	0	4.8084898	4.54599	2
15200	Day 1	Evening Snack	Snack	1	49	4	0	17	89	0	0	95.508568	0	95.508568	0	1	0	0	0.88999999	fruit	2	0	0	0	0.89889997	0	1
15200	Day 1	Lunch	Lunch	1	49	4	0	17	89	0	0	51.792	0	51.792	0	1	0	0	3.9000001	seasonsing	2	0	0	0	6.0415053	5.5235853	3
15200	Day 1	Lunch	Lunch	1	49	4	0	17	89	0	0	285.51999	0	285.51999	0	1	0	0	3.4399998	meat	2	0	0	0	6.0415053	3.1863053	3
15200	Day 1	Lunch	Lunch	1	49	4	0	17	89	0	0	10.15	0	10.15	0	1	0	0	0.25	veg	2	0	0	0	6.0415053	5.9400048	3
15200	Day 1	Lunch	Lunch	1	49	4	0	17	89	0	0	79.632538	0	79.632538	0	1	0	0	0.52000004	fruit	2	0	0	0	6.0415053	5.2667055	3
15200	Day 1	Lunch	Lunch	1	49	4	0	17	89	0	0	22.258499	0	22.258499	0	1	0	0	0.19	Other processed food	2	0	0	0	6.0415053	5.8189201	3
15200	Day 2	Breakfast	Breakfast	1	49	5	0	15	89	0	0	87.75	0	87.75	0	1	0	0	3.25	meat	2	0	0	0	2.1427481	1.2652481	1
15200	Day 2	Breakfast	Breakfast	1	49	5	0	15	89	0	0	90.160004	0	90.160004	0	1	0	0	1.96	egg	2	0	0	0	2.1427481	1.2411481	1
15200	Day 2	Dinner	Dinner	1	49	5	0	15	89	0	0	284.62	0	284.62	0	1	0	0	2.6599998	prepared meal fast food restaurant	2	0	0	0	2.8462	0	2
15200	Day 2	Lunch	Lunch	1	49	5	0	15	89	0	0	13.65	0	13.65	0	1	0	0	0.90999997	seasonsing	2	0	0	0	7.3074999	7.1709995	3
15200	Day 2	Lunch	Lunch	1	49	5	0	15	89	0	0	110.04	0	110.04	0	1	0	0	3.9300001	cheese	2	0	0	0	7.3074999	6.2071004	3
15200	Day 2	Lunch	Lunch	1	49	5	0	15	89	0	0	13.49	0	13.49	0	1	0	0	0.19	Other processed food	2	0	0	0	7.3074999	7.1726003	3
15200	Day 2	Lunch	Lunch	1	49	5	0	15	89	0	0	80.062843	0	80.062843	0	1	0	0	0.52000004	fruit	2	0	0	0	7.3074999	6.5327001	3
15200	Day 2	Lunch	Lunch	1	49	5	0	15	89	0	0	285.51999	0	285.51999	0	1	0	0	3.4399998	meat	2	0	0	0	7.3074999	4.4523001	3
15200	Day 2	Lunch	Lunch	1	49	5	0	15	89	0	0	4.5	0	4.5	0	1	0	0	0.60000002	seasonsing	2	0	0	0	7.3074999	7.2624998	3
15200	Day 2	Lunch	Lunch	1	49	5	0	15	89	0	0	69.120003	0	69.120003	0	1	0	0	2.8800001	grain	2	0	0	0	7.3074999	6.6163001	3
15200	Day 3	Breakfast	Breakfast	1	49	6	1	15	89	0	0	180.32001	0	180.32001	0	1	0	0	1.96	egg	2	0	0	0	2.2412679	0.43806794	1
15200	Day 3	Dinner	Dinner	1	49	6	1	15	89	0	0	2.016	0	2.016	0	1	0	0	0.14	veg	2	0	0	0	11.083429	11.063269	4
15200	Day 3	Dinner	Dinner	1	49	6	1	15	89	0	0	460.51199	460.51199	0	1	0	0	0	3.1199999	prepared meal fast food restaurant	2	0.88137358	0	0	11.083429	6.4783092	4
15200	Day 3	Dinner	Dinner	1	49	6	1	15	89	0	0	131.52	0	131.52	0	1	0	0	5.48	meat	2	0	0	0	11.083429	9.7682285	4
15200	Day 3	Dinner	Dinner	1	49	6	1	15	89	0	0	114.60487	0	114.60487	0	1	0	0	1.4699999	meat	2	0	0	0	11.083429	9.9373808	4
15200	Day 3	Dinner	Dinner	1	49	6	1	15	89	0	0	141.78	0	141.78	0	1	0	0	2.78	prepared meal fast food restaurant	2	0	0	0	11.083429	9.6656284	4
15200	Day 3	Dinner	Dinner	1	49	6	1	15	89	0	0	110.04	0	110.04	0	1	0	0	3.9300001	cheese	2	0	0	0	11.083429	9.9830294	4
15200	Day 3	Dinner	Dinner	1	49	6	1	15	89	0	0	140.75999	0	140.75999	0	1	0	0	6.7999997	seasonsing	2	0	0	0	11.083429	9.6758289	4
15200	Day 3	Lunch	Lunch	1	49	6	1	15	89	0	0	79.632278	0	79.632278	0	1	0	0	0.52000004	fruit	2	0	0	0	2.3443	1.5694999	1
15200	Day 4	Breakfast	Breakfast	1	49	7	1	9	89	0	0	90.160004	0	90.160004	0	1	0	0	1.96	egg	2	0	0	0	2.21106	1.30946	1
15200	Day 4	Breakfast	Breakfast	1	49	7	1	9	89	0	0	88.776001	0	88.776001	0	1	0	0	5.48	meat	2	0	0	0	2.21106	1.3233	1
15200	Day 4	Dinner	Dinner	1	49	7	1	9	89	0	0	1061.34	0	1061.34	0	1	0	0	2.6599998	prepared meal fast food restaurant	2	0	0	0	10.6134	0	4
15200	Day 4	Lunch	Lunch	1	49	7	1	9	89	0	0	138.24001	0	138.24001	0	1	0	0	2.8800001	grain	2	0	0	0	6.5539002	5.1715002	3
15200	Day 4	Lunch	Lunch	1	49	7	1	9	89	0	0	80.062843	0	80.062843	0	1	0	0	0.52000004	fruit	2	0	0	0	6.5539002	5.7791004	3
15200	Day 4	Lunch	Lunch	1	49	7	1	9	89	0	0	282.72	0	282.72	0	1	0	0	5.8899999	seasonsing	2	0	0	0	6.5539002	3.7267001	3
15200	Day 5	Breakfast	Breakfast	1	49	8	0	6	89	0	0	87.75	0	87.75	0	1	0	0	3.25	meat	2	0	0	0	2.2007999	1.3233	1
15200	Day 5	Breakfast	Breakfast	1	49	8	0	6	89	0	0	90.160004	0	90.160004	0	1	0	0	1.96	egg	2	0	0	0	2.2007999	1.2991999	1
15200	Day 5	Dinner	Dinner	1	49	8	0	6	89	0	0	311.25	0	311.25	0	1	0	0	2.49	Other processed food	2	0	0	0	3.1125	0	2
15200	Day 5	Evening Snack	Snack	1	49	8	0	6	89	0	0	83.865601	0	83.865601	0	1	0	0	0.39000002	veg	2	0	0	0	0.87360001	0	1
15200	Day 6	Afternoon Snack	Snack	1	49	2	0	16	89	0	0	111.58375	0	111.58375	0	1	0	0	0.88999999	fruit	2	0	0	0	1.0502	0	1
15200	Day 6	Breakfast	Breakfast	1	49	2	0	16	89	0	0	90.160004	0	90.160004	0	1	0	0	1.96	egg	2	0	0	0	3.1333599	2.23176	2
15200	Day 6	Breakfast	Breakfast	1	49	2	0	16	89	0	0	60.444	0	60.444	0	1	0	0	1.4599999	meat	2	0	0	0	3.1333599	2.5289199	2
15200	Day 6	Breakfast	Breakfast	1	49	2	0	16	89	0	0	113.12	0	113.12	0	1	0	0	4.04	cheese	2	0	0	0	3.1333599	2.0021601	2
15200	Day 6	Dinner	Dinner	1	49	2	0	16	89	0	0	20.16	0	20.16	0	1	0	0	0.14	veg	2	0	0	0	7.0707374	6.8691378	3
15200	Day 6	Dinner	Dinner	1	49	2	0	16	89	0	0	238.67999	0	238.67999	0	1	0	0	8.8400002	seasonsing	2	0	0	0	7.0707374	4.6839375	3
15200	Day 6	Dinner	Dinner	1	49	2	0	16	89	0	0	8.1000004	0	8.1000004	0	1	0	0	0.18000001	veg	2	0	0	0	7.0707374	6.9897375	3
15200	Day 6	Dinner	Dinner	1	49	2	0	16	89	0	0	434.18768	0	434.18768	0	1	0	0	2.0699999	meat	2	0	0	0	7.0707374	2.6693997	3
15200	Day 6	Evening Snack	Snack	1	49	2	0	16	89	0	0	80.062843	0	80.062843	0	1	0	0	0.52000004	fruit	2	0	0	0	0.77480006	0	1
15200	Day 6	Lunch	Lunch	1	49	2	0	16	89	0	0	79.260803	0	79.260803	0	1	0	0	1.55	egg	2	0	0	0	5.1080003	4.3330002	3
15200	Day 6	Lunch	Lunch	1	49	2	0	16	89	0	0	138.24001	0	138.24001	0	1	0	0	2.8800001	grain	2	0	0	0	5.1080003	3.7256	3
15200	Day 6	Lunch	Lunch	1	49	2	0	16	89	0	0	1.02	0	1.02	0	1	0	0	0.17	veg	2	0	0	0	5.1080003	5.0978003	3
15200	Day 6	Lunch	Lunch	1	49	2	0	16	89	0	0	184	0	184	0	1	0	0	1.6	fruit	2	0	0	0	5.1080003	3.2680001	3
15200	Day 6	Lunch	Lunch	1	49	2	0	16	89	0	0	110.04	0	110.04	0	1	0	0	3.9300001	cheese	2	0	0	0	5.1080003	4.0076003	3
15200	Day 7	Afternoon Snack	Snack	1	49	3	0	11	89	0	0	80.062843	0	80.062843	0	1	0	0	0.52000004	fruit	2	0	0	0	0.77480006	0	1
15200	Day 7	Breakfast	Breakfast	1	49	3	0	11	89	0	0	90.160004	0	90.160004	0	1	0	0	1.96	egg	2	0	0	0	1.785796	0.88419604	1
15200	Day 7	Breakfast	Breakfast	1	49	3	0	11	89	0	0	40.296001	0	40.296001	0	1	0	0	1.46	meat	2	0	0	0	1.785796	1.382836	1
15200	Day 7	Dinner	Dinner	1	49	3	0	11	89	0	0	340.20001	0	340.20001	0	1	0	0	1.0500001	prepared meal fast food restaurant	2	0	0	0	3.4020002	0	2
15200	Day 7	Evening Snack	Snack	1	49	3	0	11	89	0	0	95.508568	0	95.508568	0	1	0	0	0.88999999	fruit	2	0	0	0	0.89889997	0	1
15200	Day 7	Lunch	Lunch	1	49	3	0	11	89	0	0	35.279999	0	35.279999	0	1	1	0	0.14	veg	2	0	0.25	0	8.6493368	8.2965364	4
15200	Day 7	Lunch	Lunch	1	49	3	0	11	89	0	0	358.01999	0	358.01999	0	1	1	0	8.8400002	seasonsing	2	0	0.25	0	8.6493368	5.0691371	4
15200	Day 7	Lunch	Lunch	1	49	3	0	11	89	0	0	31.5	0	31.5	0	1	1	0	4.1999998	cheese	2	0	0.25	0	8.6493368	8.3343372	4
15200	Day 7	Lunch	Lunch	1	49	3	0	11	89	1	0	440.13376	0	440.13376	0	1	1	0	2.0699999	meat	2	0	0.25	0	8.6493368	4.2479997	4
26933	Day 1	Breakfast	Breakfast	0	42	3	0	14	71	0	0	112.95	0	112.95	0	1	0	0	2.51	seasonsing	2	0	0	0.33333334	3.1332998	2.0037999	2
26933	Day 1	Breakfast	Breakfast	0	42	3	0	14	71	0	0	191.7	0	191.7	0	1	0	0	4.2599998	Other processed food	2	0	0	0.33333334	3.1332998	1.2162999	2
26933	Day 1	Dinner	Dinner	0	42	3	0	14	71	0	0	59.150002	0	59.150002	0	1	1	0	0.65000004	veg	2	0	0.14285715	0.14285715	4.2954006	3.7039003	2
26933	Day 1	Dinner	Dinner	0	42	3	0	14	71	0	0	59.669998	0	59.669998	0	1	1	0	8.8400002	seasonsing	2	0	0.14285715	0.14285715	4.2954006	3.6987007	2
26933	Day 1	Dinner	Dinner	0	42	3	0	14	71	0	0	74.862022	0	74.862022	0	1	1	0	1.51	meat	2	0	0.14285715	0.14285715	4.2954006	3.5467801	2
26933	Day 1	Dinner	Dinner	0	42	3	0	14	71	0	0	30.954	0	30.954	0	1	1	0	2.6399999	cheese	2	0	0.14285715	0.14285715	4.2954006	3.9858603	2
26933	Day 1	Dinner	Dinner	0	42	3	0	14	71	0	0	164.85001	0	164.85001	0	1	1	0	1.5700001	grain	2	0	0.14285715	0.14285715	4.2954006	2.6469004	2
26933	Day 1	Dinner	Dinner	0	42	3	0	14	71	1	0	2.8440001	0	2.8440001	0	1	1	0	0.18000001	veg	2	0	0.14285715	0.14285715	4.2954006	4.2669606	2
26933	Day 1	Lunch	Lunch	0	42	3	0	14	71	0	0	118.8	0	118.8	0	1	0	0	2.97	Other processed food	2	0	0	0.25	4.7750235	3.5870233	2
26933	Day 1	Lunch	Lunch	0	42	3	0	14	71	0	0	192.50235	0	192.50235	0	1	0	0	1.51	meat	2	0	0	0.25	4.7750235	2.8499999	2
26933	Day 1	Lunch	Lunch	0	42	3	0	14	71	0	0	41.759998	0	41.759998	0	1	0	0	0.28999999	seasonsing	2	0	0	0.25	4.7750235	4.3574233	2
26933	Day 2	Breakfast	Breakfast	0	42	4	0	14	71	0	0	103.5375	6.5887499	96.948753	0.063636363	0	0	0	2.51	seasonsing	2	0.063593492	0	0.5	1.134575	0.09919998	1
26933	Day 2	Dinner	Dinner	0	42	4	0	14	71	1	0	59.150002	0	59.150002	0	1	4	0	0.65000004	veg	2	0	0.66666669	0.16666667	6.0885606	5.4970608	3
26933	Day 2	Dinner	Dinner	0	42	4	0	14	71	1	0	89.504997	0	89.504997	0	1	4	0	8.8400002	seasonsing	2	0	0.66666669	0.16666667	6.0885606	5.1935105	3
26933	Day 2	Dinner	Dinner	0	42	4	0	14	71	1	0	30.954	0	30.954	0	1	4	0	2.6399999	cheese	2	0	0.66666669	0.16666667	6.0885606	5.7790208	3
26933	Day 2	Dinner	Dinner	0	42	4	0	14	71	0	0	85.556602	0	85.556602	0	1	4	0	1.51	meat	2	0	0.66666669	0.16666667	6.0885606	5.232995	3
26933	Day 2	Dinner	Dinner	0	42	4	0	14	71	1	0	219.2505	0	219.2505	0	1	4	0	1.5700001	grain	2	0	0.66666669	0.16666667	6.0885606	3.8960559	3
26933	Day 2	Lunch	Lunch	0	42	4	0	14	71	1	0	12.3816	0	12.3816	0	1	4	0	2.6400001	cheese	2	0	0.66666669	0.16666667	5.1880236	5.0642076	3
26933	Day 2	Lunch	Lunch	0	42	4	0	14	71	1	0	164.85001	0	164.85001	0	1	4	0	1.5700001	grain	2	0	0.66666669	0.16666667	5.1880236	3.5395236	3
26933	Day 2	Lunch	Lunch	0	42	4	0	14	71	0	0	36.096001	0	36.096001	0	1	4	0	0.47	fruit	2	0	0.66666669	0.16666667	5.1880236	4.7368236	3
26933	Day 2	Lunch	Lunch	0	42	4	0	14	71	1	0	106.94575	0	106.94575	0	1	4	0	1.51	meat	2	0	0.66666669	0.16666667	5.1880236	4.1185665	3
26933	Day 2	Lunch	Lunch	0	42	4	0	14	71	1	0	65.065002	0	65.065002	0	1	4	0	0.65000004	veg	2	0	0.66666669	0.16666667	5.1880236	4.5373735	3
26933	Day 3	Breakfast	Breakfast	0	42	5	0	13	71	0	0	301.20001	169.425	131.77499	0.5625	0	0	0	2.51	seasonsing	2	0.53640419	0	0.5	3.2104001	0.19839996	2
26933	Day 3	Dinner	Dinner	0	42	5	0	13	71	0	0	234.60001	0	234.60001	0	1	0	0	6.8000002	seasonsing	2	0	0	0.2	7.8645406	5.5185399	4
26933	Day 3	Dinner	Dinner	0	42	5	0	13	71	0	0	101.814	0	101.814	0	1	0	0	7.1700001	seasonsing	2	0	0	0.2	7.8645406	6.8464003	4
26933	Day 3	Dinner	Dinner	0	42	5	0	13	71	0	0	156.60001	0	156.60001	0	1	0	0	2.9000001	grain	2	0	0	0.2	7.8645406	6.2985401	4
26933	Day 3	Dinner	Dinner	0	42	5	0	13	71	0	0	180.32001	0	180.32001	0	1	0	0	1.96	egg	2	0	0	0.2	7.8645406	6.0613403	4
26933	Day 3	Dinner	Dinner	0	42	5	0	13	71	0	0	113.12	0	113.12	0	1	0	0	4.04	cheese	2	0	0	0.2	7.8645406	6.7333403	4
26933	Day 3	Lunch	Lunch	0	42	5	0	13	71	0	0	65.779999	0	65.779999	0	1	0	0	2.0799999	seasonsing	2	0	0	0.16666667	18.317404	17.659603	4
26933	Day 3	Lunch	Lunch	0	42	5	0	13	71	0	0	137.18031	0	137.18031	0	1	0	0	1.5699999	Other processed food	2	0	0	0.16666667	18.317404	16.945601	4
26933	Day 3	Lunch	Lunch	0	42	5	0	13	71	0	0	843.15002	0	843.15002	0	1	0	0	2.1900001	prepared meal fast food restaurant	2	0	0	0.16666667	18.317404	9.8859034	4
26933	Day 3	Lunch	Lunch	0	42	5	0	13	71	0	0	31.32	20.879999	10.44	0.66666669	0	0	0	0.28999999	seasonsing	2	0.62514514	0	0.16666667	18.317404	18.004204	4
26933	Day 3	Lunch	Lunch	0	42	5	0	13	71	0	0	150.14999	107.25	42.900002	0.71428573	0	0	0	1.4299999	seasonsing	2	0.6643306	0	0.16666667	18.317404	16.815903	4
26933	Day 3	Lunch	Lunch	0	42	5	0	13	71	0	0	604.15997	453.12	151.03999	0.75	0	0	0	4.7199998	Other processed food	2	0.69314718	0	0.16666667	18.317404	12.275804	4
26933	Day 4	Breakfast	Breakfast	0	42	6	1	11	71	0	0	94.125	0	94.125	0	1	0	0	2.51	seasonsing	2	0	0	0.5	1.0280499	0.086800002	1
26933	Day 4	Dinner	Dinner	0	42	6	1	11	71	1	0	92.488503	0	92.488503	0	1	5	0	8.8400002	seasonsing	2	0	1	0.2	4.5643992	3.6395144	2
26933	Day 4	Dinner	Dinner	0	42	6	1	11	71	1	0	173.0925	0	173.0925	0	1	5	0	1.5699999	grain	2	0	1	0.2	4.5643992	2.8334744	2
26933	Day 4	Dinner	Dinner	0	42	6	1	11	71	1	0	59.150002	0	59.150002	0	1	5	0	0.65000004	veg	2	0	1	0.2	4.5643992	3.9728994	2
26933	Day 4	Dinner	Dinner	0	42	6	1	11	71	1	0	24.763201	0	24.763201	0	1	5	0	2.6400001	cheese	2	0	1	0.2	4.5643992	4.3167672	2
26933	Day 4	Dinner	Dinner	0	42	6	1	11	71	1	0	106.94575	0	106.94575	0	1	5	0	1.51	meat	2	0	1	0.2	4.5643992	3.4949419	2
26933	Day 4	Lunch	Lunch	0	42	6	1	11	71	0	0	141.78	0	141.78	0	1	0	0	2.78	prepared meal fast food restaurant	2	0	0	0.25	5.59656	4.1787601	3
26933	Day 4	Lunch	Lunch	0	42	6	1	11	71	0	0	174.636	0	174.636	0	1	0	0	3.0799999	meat	2	0	0	0.25	5.59656	3.8502002	3
26933	Day 4	Lunch	Lunch	0	42	6	1	11	71	0	0	140.75999	0	140.75999	0	1	0	0	6.7999997	seasonsing	2	0	0	0.25	5.59656	4.1889601	3
26933	Day 4	Lunch	Lunch	0	42	6	1	11	71	0	0	102.48	0	102.48	0	1	0	0	3.6600001	cheese	2	0	0	0.25	5.59656	4.5717602	3
26933	Day 5	Breakfast	Breakfast	0	42	7	1	9	71	0	0	87.086998	0	87.086998	0	1	0	0	3.7699997	seasonsing	2	0	0	0.2	4.0549202	3.1840501	2
26933	Day 5	Breakfast	Breakfast	0	42	7	1	9	71	0	0	103.5375	0	103.5375	0	1	0	0	2.51	seasonsing	2	0	0	0.2	4.0549202	3.0195451	2
26933	Day 5	Breakfast	Breakfast	0	42	7	1	9	71	0	0	127.2675	0	127.2675	0	1	0	0	7.1700001	seasonsing	2	0	0	0.2	4.0549202	2.7822449	2
26933	Day 5	Breakfast	Breakfast	0	42	7	1	9	71	0	0	78.300003	0	78.300003	0	1	0	0	2.9000001	grain	2	0	0	0.2	4.0549202	3.2719202	2
26933	Day 5	Dinner	Dinner	0	42	7	1	9	71	0	0	475.944	0	475.944	0	1	0	0	2.8000002	meat	2	0	0	0.25	9.2586756	4.4992356	4
26933	Day 5	Dinner	Dinner	0	42	7	1	9	71	0	0	194.17999	0	194.17999	0	1	0	0	2.6599998	grain	2	0	0	0.25	9.2586756	7.3168755	4
26933	Day 5	Dinner	Dinner	0	42	7	1	9	71	0	0	204.57359	0	204.57359	0	1	0	0	1.64	Other processed food	2	0	0	0.25	9.2586756	7.2129393	4
26933	Day 5	Dinner	Dinner	0	42	7	1	9	71	0	0	51.169998	0	51.169998	0	1	0	0	1.7199999	seasonsing	2	0	0	0.25	9.2586756	8.7469759	4
26933	Day 6	Breakfast	Breakfast	0	42	8	0	5	71	0	0	37.650002	0	37.650002	0	1	0	0	2.51	seasonsing	2	0	0	0.5	0.46330002	0.086800002	1
26933	Day 6	Dinner	Dinner	0	42	8	0	5	71	0	0	161.28	0	161.28	0	1	0	0	5.04	seasonsing	2	0	0	0.33333334	5.2494001	3.6366	3
26933	Day 6	Dinner	Dinner	0	42	8	0	5	71	0	0	144.06	0	144.06	0	1	0	0	3.4299998	prepared meal fast food restaurant	2	0	0	0.33333334	5.2494001	3.8088	3
26933	Day 6	Dinner	Dinner	0	42	8	0	5	71	0	0	219.60001	0	219.60001	0	1	0	0	2.4400001	prepared meal fast food restaurant	2	0	0	0.33333334	5.2494001	3.0534	3
26933	Day 7	Breakfast	Breakfast	0	42	2	0	5	71	0	0	145.2	0	145.2	0	1	0	0	3.3	Other processed food	2	0	0	1	1.452	0	1
26933	Day 7	Dinner	Dinner	0	42	2	0	5	71	0	0	144.06	0	144.06	0	1	0	1	3.4299998	prepared meal fast food restaurant	2	0	0	0.33333334	12.0882	10.6476	4
26933	Day 7	Dinner	Dinner	0	42	2	0	5	71	0	1	755.15997	377.57999	377.57999	0.5	0	0	1	3.4799998	prepared meal fast food restaurant	2	0.48121181	0	0.33333334	12.0882	4.5365996	4
26933	Day 7	Lunch	Lunch	0	42	2	0	5	71	0	0	325.70999	0	325.70999	0	1	0	0	2.3099999	Other processed food	2	0	0	1	3.2570999	0	2
29582	Day 1	Dinner	Dinner	0	60	4	0	9	156	0	0	162.55754	0	162.55754	0	1	0	0	1.51	meat	4	0	0	1.4	5.8557253	4.2301497	3
29582	Day 1	Dinner	Dinner	0	60	4	0	9	156	0	0	119.34	0	119.34	0	1	0	0	8.8400002	seasonsing	4	0	0	1.4	5.8557253	4.6623249	3
29582	Day 1	Dinner	Dinner	0	60	4	0	9	156	0	0	129.92999	0	129.92999	0	1	0	0	4.2599998	seasonsing	4	0	0	1.4	5.8557253	4.5564251	3
29582	Day 1	Dinner	Dinner	0	60	4	0	9	156	0	0	54.945	0	54.945	0	1	0	0	0.32999998	veg	4	0	0	1.4	5.8557253	5.3062749	3
29582	Day 1	Dinner	Dinner	0	60	4	0	9	156	0	0	118.8	0	118.8	0	1	0	0	0.90000004	veg	4	0	0	1.4	5.8557253	4.6677251	3
29582	Day 1	Evening Snack	Snack	0	60	4	0	9	156	0	0	163.10001	14	149.10001	0.08583691	0	0	0	5.0000005	Other processed food	4	0.085731849	0	1.75	3.5539999	1.9229999	2
29582	Day 1	Evening Snack	Snack	0	60	4	0	9	156	0	0	36.900002	0	36.900002	0	1	0	0	1.23	seasonsing	4	0	0	1.75	3.5539999	3.1849999	2
29582	Day 1	Evening Snack	Snack	0	60	4	0	9	156	0	0	155.39999	0	155.39999	0	1	0	0	5.1799998	Other processed food	4	0	0	1.75	3.5539999	2	2
29582	Day 2	Afternoon Snack	Snack	0	60	5	0	16	156	1	0	37.014641	0	37.014641	0	1	1	0	0.51999998	fruit	4	0	0.5	3.5	2.6654599	2.2868998	2
29582	Day 2	Afternoon Snack	Snack	0	60	5	0	16	156	0	0	228.69	0	228.69	0	1	1	0	4.6199999	Other processed food	4	0	0.5	3.5	2.6654599	0.37855989	2
29582	Day 2	Breakfast	Breakfast	0	60	5	0	16	156	0	0	36.900002	0	36.900002	0	1	0	0	1.23	seasonsing	4	0	0	1.4	3.908052	3.539052	2
29582	Day 2	Breakfast	Breakfast	0	60	5	0	16	156	0	0	194.922	0	194.922	0	1	0	0	0.68000001	grain	4	0	0	1.4	3.908052	1.9588321	2
29582	Day 2	Breakfast	Breakfast	0	60	5	0	16	156	0	0	92.400002	0	92.400002	0	1	0	0	3.0800002	fruit	4	0	0	1.4	3.908052	2.9840522	2
29582	Day 2	Dinner	Dinner	0	60	5	0	16	156	0	0	139.62029	0	139.62029	0	1	0	0	0.52999997	fruit	4	0	0	1.75	3.0060251	1.7976251	2
29582	Day 2	Dinner	Dinner	0	60	5	0	16	156	0	0	77.5	0	77.5	0	1	0	0	1.55	egg	4	0	0	1.75	3.0060251	2.231025	2
29582	Day 2	Dinner	Dinner	0	60	5	0	16	156	0	0	74.587502	0	74.587502	0	1	0	0	8.8400002	seasonsing	4	0	0	1.75	3.0060251	2.2601502	2
29582	Day 2	Dinner	Dinner	0	60	5	0	16	156	0	0	27.674999	0	27.674999	0	1	0	0	0.14999999	veg	4	0	0	1.75	3.0060251	2.7292752	2
29582	Day 2	Evening Snack	Snack	0	60	5	0	16	156	0	0	118.08	0	118.08	0	1	0	0	4.9200001	Other processed food	4	0	0	2.3333333	1.8517849	0.67098498	1
29582	Day 2	Evening Snack	Snack	0	60	5	0	16	156	0	0	63.84	0	63.84	0	1	0	0	3.04	seasonsing	4	0	0	2.3333333	1.8517849	1.213385	1
29582	Day 2	Morning Snack	Snack	0	60	5	0	16	156	0	1	94.639999	56.784	37.855999	0.59999996	0	0	1	0.51999998	fruit	4	0.56882489	0	3.5	1.7214	0.77499998	1
29582	Day 2	Morning Snack	Snack	0	60	5	0	16	156	0	0	77.5	0	77.5	0	1	0	1	1.55	egg	4	0	0	3.5	1.7214	0.94639999	1
29582	Day 3	Afternoon Snack	Snack	0	60	6	1	27	156	0	0	84.914482	0	84.914482	0	1	0	0	0.52999997	fruit	4	0	0	3.5	2.3595998	1.5539999	1
29582	Day 3	Breakfast	Breakfast	0	60	6	1	27	156	0	0	152.72099	0	152.72099	0	1	0	0	7.1700001	seasonsing	4	0	0	1.4	3.92101	2.3938003	2
29582	Day 3	Breakfast	Breakfast	0	60	6	1	27	156	0	0	55.349998	0	55.349998	0	1	0	0	1.23	seasonsing	4	0	0	1.4	3.92101	3.3675101	2
29582	Day 3	Breakfast	Breakfast	0	60	6	1	27	156	0	0	33.75	0	33.75	0	1	0	0	2.7	grain	4	0	0	1.4	3.92101	3.5835102	2
29582	Day 3	Breakfast	Breakfast	0	60	6	1	27	156	0	0	145.32001	9.15516	136.31017	0.063000001	0	0	0	3.4600003	Other processed food	4	0.062958404	0	1.4	3.92101	2.4678102	2
29582	Day 3	Dinner	Dinner	0	60	6	1	27	156	0	0	72	0	72	0	1	0	0	0.89999998	veg	4	0	0	0.77777779	6.8351002	6.1150999	3
29582	Day 3	Dinner	Dinner	0	60	6	1	27	156	0	0	11.3715	0	11.3715	0	1	0	0	2.6599998	grain	4	0	0	0.77777779	6.8351002	6.721385	3
29582	Day 3	Dinner	Dinner	0	60	6	1	27	156	0	0	28.35	0	28.35	0	1	0	0	1	meat	4	0	0	0.77777779	6.8351002	6.5516005	3
29582	Day 3	Dinner	Dinner	0	60	6	1	27	156	0	0	83.538002	0	83.538002	0	1	0	0	8.8400002	seasonsing	4	0	0	0.77777779	6.8351002	5.9997196	3
29582	Day 3	Dinner	Dinner	0	60	6	1	27	156	0	0	6.8249998	0	6.8249998	0	1	0	0	0.34999999	veg	4	0	0	0.77777779	6.8351002	6.76685	3
29582	Day 3	Dinner	Dinner	0	60	6	1	27	156	0	0	213.89149	0	213.89149	0	1	0	0	1.51	meat	4	0	0	0.77777779	6.8351002	4.6961851	3
29582	Day 3	Dinner	Dinner	0	60	6	1	27	156	0	0	17.549999	0	17.549999	0	1	0	0	0.14999999	veg	4	0	0	0.77777779	6.8351002	6.6596003	3
29582	Day 3	Dinner	Dinner	0	60	6	1	27	156	0	0	110.04	0	110.04	0	1	0	0	3.9300001	cheese	4	0	0	0.77777779	6.8351002	5.7347002	3
29582	Day 3	Evening Snack	Snack	0	60	6	1	27	156	0	0	97.800003	0	97.800003	0	1	0	0	4.8900003	Other processed food	4	0	0	2.3333333	2.8050799	1.8270799	2
29582	Day 3	Evening Snack	Snack	0	60	6	1	27	156	0	0	102.74	0	102.74	0	1	0	0	4.6700001	Other processed food	4	0	0	2.3333333	2.8050799	1.77768	2
29582	Day 3	Lunch	Lunch	0	60	6	1	27	156	1	1	180	59.400002	120.6	0.33000001	0	8	3	0.89999998	veg	4	0.32428631	1	0.875	7.6497478	5.8497481	4
29582	Day 3	Lunch	Lunch	0	60	6	1	27	156	1	1	27	5.4000001	21.6	0.2	0	8	3	0.15000001	veg	4	0.19869012	1	0.875	7.6497478	7.3797479	4
29582	Day 3	Lunch	Lunch	0	60	6	1	27	156	1	0	256.6698	0	256.6698	0	1	8	3	1.51	meat	4	0	1	0.875	7.6497478	5.0830498	4
29582	Day 3	Lunch	Lunch	0	60	6	1	27	156	1	0	110.04	0	110.04	0	1	8	3	3.9300001	cheese	4	0	1	0.875	7.6497478	6.5493484	4
29582	Day 3	Lunch	Lunch	0	60	6	1	27	156	1	1	119.34	39.382198	79.957802	0.32999998	0	8	3	8.8400002	seasonsing	4	0.32428628	1	0.875	7.6497478	6.4563475	4
29582	Day 3	Lunch	Lunch	0	60	6	1	27	156	1	0	29.924999	0	29.924999	0	1	8	3	2.6599998	grain	4	0	1	0.875	7.6497478	7.3504982	4
29582	Day 3	Lunch	Lunch	0	60	6	1	27	156	1	0	28.35	0	28.35	0	1	8	3	1	meat	4	0	1	0.875	7.6497478	7.3662481	4
29582	Day 3	Lunch	Lunch	0	60	6	1	27	156	1	0	13.65	0	13.65	0	1	8	3	0.34999999	veg	4	0	1	0.875	7.6497478	7.5132475	4
29582	Day 4	Afternoon Snack	Snack	0	60	7	1	25	156	0	0	234.60001	0	234.60001	0	1	0	0	2.76	Other processed food	4	0	0	1.75	3.2752402	0.92924011	2
29582	Day 4	Afternoon Snack	Snack	0	60	7	1	25	156	0	0	45.723629	0	45.723629	0	1	0	0	0.52999997	fruit	4	0	0	1.75	3.2752402	2.8724401	2
29582	Day 4	Breakfast	Breakfast	0	60	7	1	25	156	0	0	101.814	0	101.814	0	1	0	0	7.1700001	seasonsing	4	0	0	1.1666666	4.9746079	3.9564681	2
29582	Day 4	Breakfast	Breakfast	0	60	7	1	25	156	0	0	225.1548	0	225.1548	0	1	0	0	0.68000001	grain	4	0	0	1.1666666	4.9746079	2.7230604	2
29582	Day 4	Breakfast	Breakfast	0	60	7	1	25	156	0	0	32.5	0	32.5	0	1	0	0	0.51999998	fruit	4	0	0	1.1666666	4.9746079	4.6496081	2
29582	Day 4	Breakfast	Breakfast	0	60	7	1	25	156	0	0	36.900002	0	36.900002	0	1	0	0	1.23	seasonsing	4	0	0	1.1666666	4.9746079	4.605608	2
29582	Day 4	Breakfast	Breakfast	0	60	7	1	25	156	0	0	95.760002	0	95.760002	0	1	0	0	3.04	seasonsing	4	0	0	1.1666666	4.9746079	4.0170078	2
29582	Day 4	Dinner	Dinner	0	60	7	1	25	156	0	0	85.556602	0	85.556602	0	1	0	0	1.51	meat	4	0	0	0.58333331	7.5819392	6.7263732	4
29582	Day 4	Dinner	Dinner	0	60	7	1	25	156	0	0	35.759998	0	35.759998	0	1	0	0	0.95999998	veg	4	0	0	0.58333331	7.5819392	7.224339	4
29582	Day 4	Dinner	Dinner	0	60	7	1	25	156	0	0	10.92	0	10.92	0	1	0	0	0.28	veg	4	0	0	0.58333331	7.5819392	7.4727392	4
29582	Day 4	Dinner	Dinner	0	60	7	1	25	156	0	0	6.48	0	6.48	0	1	0	0	0.18000001	veg	4	0	0	0.58333331	7.5819392	7.5171394	4
29582	Day 4	Dinner	Dinner	0	60	7	1	25	156	0	0	0.81489998	0	0.81489998	0	1	0	0	0.28999999	veg	4	0	0	0.58333331	7.5819392	7.5737901	4
29582	Day 4	Dinner	Dinner	0	60	7	1	25	156	0	0	118.8	0	118.8	0	1	0	0	2.97	Other processed food	4	0	0	0.58333331	7.5819392	6.393939	4
29582	Day 4	Dinner	Dinner	0	60	7	1	25	156	0	0	2.2349999	0	2.2349999	0	1	0	0	1.4899999	veg	4	0	0	0.58333331	7.5819392	7.5595894	4
29582	Day 4	Dinner	Dinner	0	60	7	1	25	156	0	0	4	0	4	0	1	0	0	0.40000001	veg	4	0	0	0.58333331	7.5819392	7.5419393	4
29582	Day 4	Dinner	Dinner	0	60	7	1	25	156	0	0	151.03999	0	151.03999	0	1	0	0	4.7199998	Other processed food	4	0	0	0.58333331	7.5819392	6.0715394	4
29582	Day 4	Dinner	Dinner	0	60	7	1	25	156	0	0	220.8	0	220.8	0	1	0	0	1.6	fruit	4	0	0	0.58333331	7.5819392	5.373939	4
29582	Day 4	Lunch	Lunch	0	60	7	1	25	156	0	0	24.6471	0	24.6471	0	1	0	0	0.87	meat	4	0	0	3.5	3.3629708	3.1164999	2
29582	Day 4	Lunch	Lunch	0	60	7	1	25	156	0	0	311.64999	0	311.64999	0	1	0	0	2.71	prepared meal fast food restaurant	4	0	0	3.5	3.3629708	0.24647094	2
29582	Day 5	Breakfast	Breakfast	0	60	8	0	35	156	0	1	8.25	8.25	0	1	0	0	2	1.65	fruit	4	0.88137358	0	1.4	4.8962603	4.8137603	2
29582	Day 5	Breakfast	Breakfast	0	60	8	0	35	156	0	1	423.60001	84.720001	338.88	0.2	0	0	2	3.53	Other processed food	4	0.19869012	0	1.4	4.8962603	0.66026002	2
29582	Day 5	Breakfast	Breakfast	0	60	8	0	35	156	0	0	36.900002	0	36.900002	0	1	0	2	1.23	seasonsing	4	0	0	1.4	4.8962603	4.5272603	2
29582	Day 5	Breakfast	Breakfast	0	60	8	0	35	156	0	0	15.42	7.71	7.71	0.5	0	0	2	2.5699999	seasonsing	4	0.48121181	0	1.4	4.8962603	4.7420597	2
29582	Day 5	Dinner	Dinner	0	60	8	0	35	156	1	0	161	0	161	0	1	11	0	1.6	fruit	4	0	1	0.63636363	5.710155	4.1001549	3
29582	Day 5	Dinner	Dinner	0	60	8	0	35	156	1	0	118.8	0	118.8	0	1	11	0	2.97	Other processed food	4	0	1	0.63636363	5.710155	4.5221553	3
29582	Day 5	Dinner	Dinner	0	60	8	0	35	156	1	0	85.556602	0	85.556602	0	1	11	0	1.51	meat	4	0	1	0.63636363	5.710155	4.854589	3
29582	Day 5	Dinner	Dinner	0	60	8	0	35	156	1	0	151.03999	0	151.03999	0	1	11	0	4.7199998	Other processed food	4	0	1	0.63636363	5.710155	4.1997552	3
29582	Day 5	Dinner	Dinner	0	60	8	0	35	156	1	0	0.81489998	0	0.81489998	0	1	11	0	0.28999999	veg	4	0	1	0.63636363	5.710155	5.7020063	3
29582	Day 5	Dinner	Dinner	0	60	8	0	35	156	1	0	28.608	0	28.608	0	1	11	0	0.96000004	veg	4	0	1	0.63636363	5.710155	5.4240751	3
29582	Day 5	Dinner	Dinner	0	60	8	0	35	156	1	0	4.4699998	0	4.4699998	0	1	11	0	1.4899999	veg	4	0	1	0.63636363	5.710155	5.6654553	3
29582	Day 5	Dinner	Dinner	0	60	8	0	35	156	1	0	2	0	2	0	1	11	0	0.40000001	veg	4	0	1	0.63636363	5.710155	5.690155	3
29582	Day 5	Dinner	Dinner	0	60	8	0	35	156	1	0	8.1000004	0	8.1000004	0	1	11	0	0.18000001	veg	4	0	1	0.63636363	5.710155	5.6291552	3
29582	Day 5	Dinner	Dinner	0	60	8	0	35	156	1	0	8.7360001	0	8.7360001	0	1	11	0	0.28	veg	4	0	1	0.63636363	5.710155	5.6227946	3
29582	Day 5	Evening Snack	Snack	0	60	8	0	35	156	0	0	43.200001	0	43.200001	0	1	0	0	4.8000002	Other processed food	4	0	0	1.4	2.4958849	2.063885	1
29582	Day 5	Evening Snack	Snack	0	60	8	0	35	156	0	0	137.17088	0	137.17088	0	1	0	0	0.52999997	fruit	4	0	0	1.4	2.4958849	1.287485	1
29582	Day 5	Evening Snack	Snack	0	60	8	0	35	156	0	0	18.450001	0	18.450001	0	1	0	0	1.23	seasonsing	4	0	0	1.4	2.4958849	2.3113852	1
29582	Day 5	Evening Snack	Snack	0	60	8	0	35	156	0	0	63.84	0	63.84	0	1	0	0	3.04	seasonsing	4	0	0	1.4	2.4958849	1.8574851	1
29582	Day 5	Lunch	Lunch	0	60	8	0	35	156	1	0	89.043999	0	89.043999	0	1	12	0	3.9399998	cheese	4	0	1	0.58333331	6.8938012	6.0033612	3
29582	Day 5	Lunch	Lunch	0	60	8	0	35	156	1	0	2.2349999	0	2.2349999	0	1	12	0	1.4899999	veg	4	0	1	0.58333331	6.8938012	6.8714514	3
29582	Day 5	Lunch	Lunch	0	60	8	0	35	156	1	0	118.8	0	118.8	0	1	12	0	2.97	Other processed food	4	0	1	0.58333331	6.8938012	5.7058015	3
29582	Day 5	Lunch	Lunch	0	60	8	0	35	156	1	0	0.81489998	0	0.81489998	0	1	12	0	0.28999999	veg	4	0	1	0.58333331	6.8938012	6.8856525	3
29582	Day 5	Lunch	Lunch	0	60	8	0	35	156	1	0	2	0	2	0	1	12	0	0.40000001	veg	4	0	1	0.58333331	6.8938012	6.8738012	3
29582	Day 5	Lunch	Lunch	0	60	8	0	35	156	1	0	94.112259	0	94.112259	0	1	12	0	1.51	meat	4	0	1	0.58333331	6.8938012	5.9526787	3
29582	Day 5	Lunch	Lunch	0	60	8	0	35	156	1	0	8.7360001	0	8.7360001	0	1	12	0	0.28	veg	4	0	1	0.58333331	6.8938012	6.8064408	3
29582	Day 5	Lunch	Lunch	0	60	8	0	35	156	1	0	151.03999	0	151.03999	0	1	12	0	4.7199998	Other processed food	4	0	1	0.58333331	6.8938012	5.3834014	3
29582	Day 5	Lunch	Lunch	0	60	8	0	35	156	1	0	184	0	184	0	1	12	0	1.6	fruit	4	0	1	0.58333331	6.8938012	5.0538011	3
29582	Day 5	Lunch	Lunch	0	60	8	0	35	156	1	0	8.1000004	0	8.1000004	0	1	12	0	0.18000001	veg	4	0	1	0.58333331	6.8938012	6.8128014	3
29582	Day 5	Lunch	Lunch	0	60	8	0	35	156	1	0	28.608	0	28.608	0	1	12	0	0.96000004	veg	4	0	1	0.58333331	6.8938012	6.6077213	3
29582	Day 6	Afternoon Snack	Snack	0	60	2	0	26	156	0	0	190.188	0	190.188	0	1	0	0	5.8699999	nuts	4	0	0	1.75	3.9607925	2.0589125	2
29582	Day 6	Afternoon Snack	Snack	0	60	2	0	26	156	0	0	97.019997	8.8199997	88.199997	0.090909094	0	0	0	4.4099998	Other processed food	4	0.090784341	0	1.75	3.9607925	2.9905927	2
29582	Day 6	Afternoon Snack	Snack	0	60	2	0	26	156	0	0	114.04549	0	114.04549	0	1	0	0	0.88999999	fruit	4	0	0	1.75	3.9607925	2.9105926	2
29582	Day 6	Breakfast	Breakfast	0	60	2	0	26	156	0	0	36.900002	0	36.900002	0	1	0	0	1.23	seasonsing	4	0	0	1	4.3910151	4.0220151	2
29582	Day 6	Breakfast	Breakfast	0	60	2	0	26	156	0	0	13	0	13	0	1	0	0	0.51999998	fruit	4	0	0	1	4.3910151	4.2610149	2
29582	Day 6	Breakfast	Breakfast	0	60	2	0	26	156	0	0	190.944	0	190.944	0	1	0	0	0.68000001	grain	4	0	0	1	4.3910151	2.481575	2
29582	Day 6	Breakfast	Breakfast	0	60	2	0	26	156	0	0	68.082298	0	68.082298	0	1	0	0	5.9799995	nuts	4	0	0	1	4.3910151	3.710192	2
29582	Day 6	Breakfast	Breakfast	0	60	2	0	26	156	0	0	63.84	0	63.84	0	1	0	0	3.04	seasonsing	4	0	0	1	4.3910151	3.752615	2
29582	Day 6	Dinner	Dinner	0	60	2	0	26	156	0	0	565.48798	308.448	257.04001	0.5454545	0	0	0	2.0399997	Other processed food	4	0.52149379	0	7	5.6548796	0	3
29582	Day 6	Evening Snack	Snack	0	60	2	0	26	156	0	0	95.760002	0	95.760002	0	1	0	0	3.04	seasonsing	4	0	0	1.75	5.9038754	4.9462752	3
29582	Day 6	Evening Snack	Snack	0	60	2	0	26	156	0	0	311	0	311	0	1	0	0	3.1099999	Other processed food	4	0	0	1.75	5.9038754	2.7938752	3
29582	Day 6	Lunch	Lunch	0	60	2	0	26	156	1	0	202.39999	0	202.39999	0	1	10	0	1.5999999	fruit	4	0	1	0.69999999	5.4164014	3.3924015	3
29582	Day 6	Lunch	Lunch	0	60	2	0	26	156	1	0	2.2349999	0	2.2349999	0	1	10	0	1.4899999	veg	4	0	1	0.69999999	5.4164014	5.3940516	3
29582	Day 6	Lunch	Lunch	0	60	2	0	26	156	1	0	103.04	0	103.04	0	1	10	0	3.6800001	cheese	4	0	1	0.69999999	5.4164014	4.3860011	3
29582	Day 6	Lunch	Lunch	0	60	2	0	26	156	1	0	2	0	2	0	1	10	0	0.40000001	veg	4	0	1	0.69999999	5.4164014	5.3964014	3
29582	Day 6	Lunch	Lunch	0	60	2	0	26	156	1	0	94.112259	0	94.112259	0	1	10	0	1.51	meat	4	0	1	0.69999999	5.4164014	4.4752789	3
29582	Day 6	Lunch	Lunch	0	60	2	0	26	156	1	0	8.7360001	0	8.7360001	0	1	10	0	0.28	veg	4	0	1	0.69999999	5.4164014	5.329041	3
29582	Day 6	Lunch	Lunch	0	60	2	0	26	156	1	0	5.5799999	0	5.5799999	0	1	10	0	0.17999999	veg	4	0	1	0.69999999	5.4164014	5.3606014	3
29582	Day 6	Lunch	Lunch	0	60	2	0	26	156	1	0	0.81489998	0	0.81489998	0	1	10	0	0.28999999	veg	4	0	1	0.69999999	5.4164014	5.4082527	3
29582	Day 6	Lunch	Lunch	0	60	2	0	26	156	1	0	120.832	0	120.832	0	1	10	0	4.7199998	Other processed food	4	0	1	0.69999999	5.4164014	4.2080812	3
29582	Day 7	Afternoon Snack	Snack	0	60	3	0	18	156	0	0	105.02	0	105.02	0	1	1	0	0.88999999	fruit	4	0	0.11111111	0.77777779	6.0872402	5.0370402	3
29582	Day 7	Afternoon Snack	Snack	0	60	3	0	18	156	0	0	1.7512	0	1.7512	0	1	1	0	0.79999995	veg	4	0	0.11111111	0.77777779	6.0872402	6.0696397	3
29582	Day 7	Afternoon Snack	Snack	0	60	3	0	18	156	0	0	36.900002	0	36.900002	0	1	1	0	1.23	seasonsing	4	0	0.11111111	0.77777779	6.0872402	5.7182398	3
29582	Day 7	Afternoon Snack	Snack	0	60	3	0	18	156	0	0	127.68	0	127.68	0	1	1	0	3.04	seasonsing	4	0	0.11111111	0.77777779	6.0872402	4.8104401	3
29582	Day 7	Afternoon Snack	Snack	0	60	3	0	18	156	0	0	261.60001	0	261.60001	0	1	1	0	6.54	nuts	4	0	0.11111111	0.77777779	6.0872402	3.47124	3
29582	Day 7	Afternoon Snack	Snack	0	60	3	0	18	156	0	0	2.76	0	2.76	0	1	1	0	0.23	veg	4	0	0.11111111	0.77777779	6.0872402	6.0596399	3
29582	Day 7	Afternoon Snack	Snack	0	60	3	0	18	156	0	0	41.25	0	41.25	0	1	1	0	0.5	fruit	4	0	0.11111111	0.77777779	6.0872402	5.6747398	3
29582	Day 7	Breakfast	Breakfast	0	60	3	0	18	156	0	0	36.900002	0	36.900002	0	1	1	0	1.23	seasonsing	4	0	0.33333334	2.3333333	4.15308	3.7840803	2
29582	Day 7	Breakfast	Breakfast	0	60	3	0	18	156	1	0	373.20001	0	373.20001	0	1	1	0	3.1100001	Other processed food	4	0	0.33333334	2.3333333	4.15308	0.42108002	2
29582	Day 7	Dinner	Dinner	0	60	3	0	18	156	0	0	40.716	0	40.716	0	1	0	0	0.87	veg	4	0	0	2.3333333	5.5566602	5.1494999	3
29582	Day 7	Dinner	Dinner	0	60	3	0	18	156	0	0	262.5	0	262.5	0	1	0	0	3.5	grain	4	0	0	2.3333333	5.5566602	2.9316602	3
29582	Day 7	Evening Snack	Snack	0	60	3	0	18	156	0	0	90.624001	0	90.624001	0	1	0	0	4.7199998	Other processed food	4	0	0	7	0.90623999	0	1
29582	Day 7	Morning Snack	Snack	0	60	3	0	18	156	0	0	113.22491	0	113.22491	0	1	0	0	0.88999999	fruit	4	0	0	7	1.0502	0	1
30315	Day 1	Breakfast	Breakfast	0	54	6	1	13	70	0	0	154.86	69.686996	85.172997	0.45000002	0	0	0	2.6700001	grain	3	0.4360497	0	1.375	4.7367001	3.1880999	2
30315	Day 1	Breakfast	Breakfast	0	54	6	1	13	70	0	0	56.700001	0	56.700001	0	1	0	0	1	meat	3	0	0	1.375	4.7367001	4.1697001	2
30315	Day 1	Breakfast	Breakfast	0	54	6	1	13	70	0	0	8.1599998	0	8.1599998	0	1	0	0	0.34	fruit	3	0	0	1.375	4.7367001	4.6550999	2
30315	Day 1	Breakfast	Breakfast	0	54	6	1	13	70	0	0	113.12	0	113.12	0	1	0	0	4.04	cheese	3	0	0	1.375	4.7367001	3.6055002	2
30315	Day 1	Breakfast	Breakfast	0	54	6	1	13	70	0	0	90.160004	0	90.160004	0	1	0	0	1.96	egg	3	0	0	1.375	4.7367001	3.8351002	2
30315	Day 1	Breakfast	Breakfast	0	54	6	1	13	70	0	0	33	8.25	24.75	0.25	0	0	0	0.5	fruit	3	0.24746646	0	1.375	4.7367001	4.4067001	2
30315	Day 1	Breakfast	Breakfast	0	54	6	1	13	70	0	0	15.3	4.8959999	10.404	0.32000002	0	0	0	0.36000001	fruit	3	0.314776	0	1.375	4.7367001	4.5837002	2
30315	Day 1	Lunch	Lunch	0	54	6	1	13	70	0	0	601.45801	300.729	300.729	0.5	0	0	0	0.64999998	prepared meal fast food restaurant	3	0.48121181	0	11	6.0145802	0	3
30315	Day 1	Morning Snack	Snack	0	54	6	1	13	70	0	0	111	55.5	55.5	0.5	0	0	0	3.7	prepared meal fast food restaurant	3	0.48121181	0	2.75	2.4280801	1.3180799	1
30315	Day 1	Morning Snack	Snack	0	54	6	1	13	70	0	0	97.559998	0	97.559998	0	1	0	0	2.71	prepared meal fast food restaurant	3	0	0	2.75	2.4280801	1.45248	1
30315	Day 1	Morning Snack	Snack	0	54	6	1	13	70	0	0	1.748	0	1.748	0	1	0	0	0.38000003	fruit	3	0	0	2.75	2.4280801	2.4105999	1
30315	Day 1	Morning Snack	Snack	0	54	6	1	13	70	0	0	32.5	12.22	20.344999	0.37599999	0	0	0	0.51999998	fruit	3	0.36766076	0	2.75	2.4280801	2.10308	1
30315	Day 2	Breakfast	Breakfast	0	54	7	1	11	70	0	0	191.36	0	191.36	0	1	0	0	5.98	seasonsing	3	0	0	1.8333334	6.1518497	4.2382503	3
30315	Day 2	Breakfast	Breakfast	0	54	7	1	11	70	0	0	111.2	0	111.2	0	1	0	0	2.78	Jams	3	0	0	1.8333334	6.1518497	5.0398498	3
30315	Day 2	Breakfast	Breakfast	0	54	7	1	11	70	0	0	154.86	0	154.86	0	1	0	0	2.6700001	grain	3	0	0	1.8333334	6.1518497	4.60325	3
30315	Day 2	Breakfast	Breakfast	0	54	7	1	11	70	0	0	45.723629	0	45.723629	0	1	0	0	0.52999997	fruit	3	0	0	1.8333334	6.1518497	5.7490501	3
30315	Day 2	Breakfast	Breakfast	0	54	7	1	11	70	0	0	111.36	0	111.36	0	1	0	0	4.6399999	Other processed food	3	0	0	1.8333334	6.1518497	5.03825	3
30315	Day 2	Lunch	Lunch	0	54	7	1	11	70	0	0	203.28	0	203.28	0	1	0	0	3.0799999	prepared meal fast food restaurant	3	0	0	2.2	5.7391624	3.7063627	3
30315	Day 2	Lunch	Lunch	0	54	7	1	11	70	0	0	13.68	13.68	0	1	0	0	0	0.48000002	seasonsing	3	0.88137358	0	2.2	5.7391624	5.6023626	3
30315	Day 2	Lunch	Lunch	0	54	7	1	11	70	0	0	240.5	81.769997	158.73	0.34	0	0	0	3.7	prepared meal fast food restaurant	3	0.33376837	0	2.2	5.7391624	3.3341627	3
30315	Day 2	Lunch	Lunch	0	54	7	1	11	70	0	0	111.25	111.25	0	1	0	0	0	0.88999999	prepared meal fast food restaurant	3	0.88137358	0	2.2	5.7391624	4.6266627	3
30315	Day 3	Breakfast	Breakfast	0	54	8	0	12	70	0	0	296.28799	64.813004	231.47501	0.21875001	0	0	0	1.97	prepared meal fast food restaurant	3	0.21704195	0	1.8333334	13.19716	10.23428	4
30315	Day 3	Breakfast	Breakfast	0	54	8	0	12	70	0	0	149.5	0	149.5	0	1	0	0	3.25	meat	3	0	0	1.8333334	13.19716	11.70216	4
30315	Day 3	Breakfast	Breakfast	0	54	8	0	12	70	0	0	180.32001	0	180.32001	0	1	0	0	1.96	egg	3	0	0	1.8333334	13.19716	11.39396	4
30315	Day 3	Breakfast	Breakfast	0	54	8	0	12	70	0	0	203.62801	76.360497	127.2675	0.375	0	0	0	7.1700001	seasonsing	3	0.36672461	0	1.8333334	13.19716	11.160879	4
30315	Day 3	Breakfast	Breakfast	0	54	8	0	12	70	0	0	349.57999	174.78999	174.78999	0.5	0	0	0	2.27	prepared meal fast food restaurant	3	0.48121181	0	1.8333334	13.19716	9.7013597	4
30315	Day 3	Breakfast	Breakfast	0	54	8	0	12	70	0	0	140.39999	0	140.39999	0	1	0	0	2.3399999	seasonsing	3	0	0	1.8333334	13.19716	11.793159	4
30315	Day 3	Dinner	Dinner	0	54	8	0	12	70	0	0	140.75999	16.891199	123.8688	0.12	0	0	0	6.7999997	seasonsing	3	0.11971385	0	1.8333334	6.5022197	5.0946198	3
30315	Day 3	Dinner	Dinner	0	54	8	0	12	70	0	0	136.192	30.6432	105.5488	0.22500001	0	0	0	5.3200002	Other processed food	3	0.22314356	0	1.8333334	6.5022197	5.1402998	3
30315	Day 3	Dinner	Dinner	0	54	8	0	12	70	0	0	159.60001	62.243999	97.356003	0.38999999	0	0	0	2.6600001	grain	3	0.38073462	0	1.8333334	6.5022197	4.90622	3
30315	Day 3	Dinner	Dinner	0	54	8	0	12	70	0	0	30.52	6.1040001	24.416	0.2	0	0	0	1.09	meat	3	0.19869012	0	1.8333334	6.5022197	6.1970196	3
30315	Day 3	Dinner	Dinner	0	54	8	0	12	70	0	0	28.35	5.6700001	22.68	0.2	0	0	0	1	meat	3	0.19869012	0	1.8333334	6.5022197	6.21872	3
30315	Day 4	Breakfast	Breakfast	0	54	2	0	12	70	0	0	98.317413	0	98.317413	0	1	0	0	0.88999999	fruit	3	0	0	5.5	0.99809998	0.09919998	1
30315	Day 4	Lunch	Lunch	0	54	2	0	12	70	0	0	129	0	129	0	1	0	7	4.3000002	seasonsing	3	0	0	1.1	15.428773	14.138773	4
30315	Day 4	Lunch	Lunch	0	54	2	0	12	70	0	0	2.8440001	0	2.8440001	0	1	0	7	0.18000001	veg	3	0	0	1.1	15.428773	15.400333	4
30315	Day 4	Lunch	Lunch	0	54	2	0	12	70	0	0	15.96	0	15.96	0	1	0	7	0.14	veg	3	0	0	1.1	15.428773	15.269174	4
30315	Day 4	Lunch	Lunch	0	54	2	0	12	70	0	1	33.598621	33.598621	0	1	0	0	7	7.1700006	seasonsing	3	0.88137358	0	1.1	15.428773	15.092787	4
30315	Day 4	Lunch	Lunch	0	54	2	0	12	70	0	1	455.84	195.36	260.48001	0.42857143	0	0	7	2.96	prepared meal fast food restaurant	3	0.41643077	0	1.1	15.428773	10.870374	4
30315	Day 4	Lunch	Lunch	0	54	2	0	12	70	0	1	454.4505	194.7645	259.686	0.42857146	0	0	7	2.29	meat	3	0.4164308	0	1.1	15.428773	10.884268	4
30315	Day 4	Lunch	Lunch	0	54	2	0	12	70	0	1	54.720001	41.040001	13.68	0.75	0	0	7	0.48000002	seasonsing	3	0.69314718	0	1.1	15.428773	14.881574	4
30315	Day 4	Lunch	Lunch	0	54	2	0	12	70	0	1	154.05	71.889999	82.160004	0.46666667	0	0	7	1.3000001	grain	3	0.45120069	0	1.1	15.428773	13.888272	4
30315	Day 4	Lunch	Lunch	0	54	2	0	12	70	0	1	193.12	193.12	0	1	0	0	7	2.72	grain	3	0.88137358	0	1.1	15.428773	13.497573	4
30315	Day 4	Lunch	Lunch	0	54	2	0	12	70	0	1	49.294201	36.97065	12.32355	0.75	0	0	7	0.87	meat	3	0.69314718	0	1.1	15.428773	14.935831	4
30315	Day 5	Breakfast	Breakfast	0	54	3	0	5	70	0	0	155	0	155	0	1	0	0	1.55	egg	3	0	0	5.5	2.1696501	0.61964995	1
30315	Day 5	Morning Snack	Snack	0	54	3	0	5	70	0	0	36.900002	0	36.900002	0	1	0	0	1.23	seasonsing	3	0	0	3.6666667	0.79328001	0.42428002	1
30315	Day 5	Morning Snack	Snack	0	54	3	0	5	70	0	0	32.507999	0	32.507999	0	1	0	0	3.8700001	seasonsing	3	0	0	3.6666667	0.79328001	0.46820003	1
30315	Day 6	Breakfast	Breakfast	0	54	4	0	8	70	0	1	54.43259	0	54.43259	0	1	0	1	0.52999997	fruit	3	0	0	5.5	1.3017	0.89889997	1
30315	Day 6	Breakfast	Breakfast	0	54	4	0	8	70	0	0	140.45357	0	140.45357	0	1	0	1	0.88999999	fruit	3	0	0	5.5	1.3017	0.40279999	1
30315	Day 6	Lunch	Lunch	0	54	4	0	8	70	0	0	166.5804	83.290199	83.290199	0.5	0	0	0	1.47	meat	3	0.48121181	0	1.8333334	5.64641	3.9806061	3
30315	Day 6	Lunch	Lunch	0	54	4	0	8	70	0	0	101.814	0	101.814	0	1	0	0	7.1700001	seasonsing	3	0	0	1.8333334	5.64641	4.6282701	3
30315	Day 6	Lunch	Lunch	0	54	4	0	8	70	0	0	157.78101	80.104202	77.676804	0.50769228	0	0	0	1.0599999	veg	3	0.4880814	0	1.8333334	5.64641	4.0685997	3
30315	Day 6	Lunch	Lunch	0	54	4	0	8	70	0	0	12.474	10.584	1.89	0.84848487	0	0	0	0.28	veg	3	0.77008259	0	1.8333334	5.64641	5.5216699	3
30315	Day 6	Lunch	Lunch	0	54	4	0	8	70	0	0	15.9	7.9499998	7.9499998	0.5	0	0	0	0.52999997	seasonsing	3	0.48121181	0	1.8333334	5.64641	5.4874096	3
30315	Day 6	Lunch	Lunch	0	54	4	0	8	70	0	0	110.0916	77.064117	33.027481	0.69999999	0	0	0	1.59	seasonsing	3	0.65266657	0	1.8333334	5.64641	4.5454936	3
30315	Day 7	Breakfast	Breakfast	0	54	5	0	9	70	0	0	118.3	59.150002	59.150002	0.5	0	0	0	3.3800001	grain	3	0.48121181	0	2.2	4.3612952	3.1782954	2
30315	Day 7	Breakfast	Breakfast	0	54	5	0	9	70	0	0	90.160004	0	90.160004	0	1	0	0	1.96	egg	3	0	0	2.2	4.3612952	3.4596951	2
30315	Day 7	Breakfast	Breakfast	0	54	5	0	9	70	0	0	55.599998	16.124001	39.476002	0.29000002	0	0	0	2.78	Jams	3	0.28608173	0	2.2	4.3612952	3.805295	2
30315	Day 7	Breakfast	Breakfast	0	54	5	0	9	70	0	0	56.16	0	56.16	0	1	0	0	4.6799998	meat	3	0	0	2.2	4.3612952	3.799695	2
30315	Day 7	Dinner	Dinner	0	54	5	0	9	70	0	1	167.54849	95.741997	71.806503	0.57142854	0	0	3	1.9699998	cheese	3	0.54417121	0	2.75	8.8815413	7.2060561	4
30315	Day 7	Dinner	Dinner	0	54	5	0	9	70	0	0	147.49001	0	147.49001	0	1	0	3	3.4300001	prepared meal fast food restaurant	3	0	0	2.75	8.8815413	7.406641	4
30315	Day 7	Dinner	Dinner	0	54	5	0	9	70	0	1	290.89243	128.3349	162.55754	0.44117647	0	0	3	1.51	meat	3	0.42799008	0	2.75	8.8815413	5.9726171	4
30315	Day 7	Dinner	Dinner	0	54	5	0	9	70	0	1	282.22321	63.836201	218.38699	0.22619048	0	0	3	1.5700001	grain	3	0.22430484	0	2.75	8.8815413	6.059309	4
55712	Day 1	Breakfast	Breakfast	0	56	4	0	16	58	0	0	199.8	0	199.8	0	1	0	0	4.4400001	Other processed food	3	0	0	0	2.0639679	0.065968014	1
55712	Day 1	Dinner	Dinner	0	56	4	0	16	58	0	0	225	0	225	0	1	0	0	1	prepared meal fast food restaurant	3	0	0	0	6.1381001	3.8880999	3
55712	Day 1	Dinner	Dinner	0	56	4	0	16	58	0	0	67.32	0	67.32	0	1	0	0	1.98	seasonsing	3	0	0	0	6.1381001	5.4649	3
55712	Day 1	Dinner	Dinner	0	56	4	0	16	58	0	0	285.48001	0	285.48001	0	1	0	0	1.83	Other processed food	3	0	0	0	6.1381001	3.2832999	3
55712	Day 1	Dinner	Dinner	0	56	4	0	16	58	0	0	24.959999	0	24.959999	0	1	0	0	0.77999997	Tofu	3	0	0	0	6.1381001	5.8884997	3
55712	Day 1	Lunch	Lunch	0	56	4	0	16	58	0	0	240.5	48.099998	192.39999	0.2	0	1	0	3.7	prepared meal fast food restaurant	3	0.19869012	0.11111111	0	14.998172	12.593171	4
55712	Day 1	Lunch	Lunch	0	56	4	0	16	58	0	0	30.809999	0	30.809999	0	1	1	0	1.3	grain	3	0	0.11111111	0	14.998172	14.690071	4
55712	Day 1	Lunch	Lunch	0	56	4	0	16	58	1	0	433.60001	0	433.60001	0	1	1	0	2.71	prepared meal fast food restaurant	3	0	0.11111111	0	14.998172	10.662171	4
55712	Day 1	Lunch	Lunch	0	56	4	0	16	58	0	0	40.4622	0	40.4622	0	1	1	0	1.27	veg	3	0	0.11111111	0	14.998172	14.59355	4
55712	Day 1	Lunch	Lunch	0	56	4	0	16	58	0	0	83.400002	0	83.400002	0	1	1	0	2.78	Jams	3	0	0.11111111	0	14.998172	14.164171	4
55712	Day 1	Lunch	Lunch	0	56	4	0	16	58	0	0	129	0	129	0	1	1	0	4.3000002	seasonsing	3	0	0.11111111	0	14.998172	13.708172	4
55712	Day 1	Lunch	Lunch	0	56	4	0	16	58	0	0	76.474998	0	76.474998	0	1	1	0	1.61	Other processed food	3	0	0.11111111	0	14.998172	14.233421	4
55712	Day 1	Lunch	Lunch	0	56	4	0	16	58	0	0	319.76999	0	319.76999	0	1	1	0	3.2299998	prepared meal fast food restaurant	3	0	0.11111111	0	14.998172	11.800471	4
55712	Day 2	Breakfast	Breakfast	0	56	5	0	4	58	0	0	63.84	0	63.84	0	1	0	0	3.04	seasonsing	3	0	0	0	1.7334	1.095	1
55712	Day 2	Lunch	Lunch	0	56	5	0	4	58	0	0	330.20001	0	330.20001	0	1	0	0	2.5400002	prepared meal fast food restaurant	3	0	0	0	4.4252	1.1232001	2
55712	Day 2	Lunch	Lunch	0	56	5	0	4	58	0	0	112.32	0	112.32	0	1	0	0	4.6799998	meat	3	0	0	0	4.4252	3.302	2
55712	Day 3	Breakfast	Breakfast	0	56	6	1	13	58	0	0	66.385002	0	66.385002	0	1	0	0	3.74	Other processed food	3	0	0	0	0.66385001	0	1
55712	Day 3	Dinner	Dinner	0	56	6	1	13	58	0	0	4.4822402	0	4.4822402	0	1	0	0	0.28000003	veg	3	0	0	0	2.3324592	2.2876368	1
55712	Day 3	Dinner	Dinner	0	56	6	1	13	58	0	0	61.647259	0	61.647259	0	1	0	0	1.49	egg	3	0	0	0	2.3324592	1.7159865	1
55712	Day 3	Dinner	Dinner	0	56	6	1	13	58	0	0	31.5	0	31.5	0	1	0	0	4.1999998	cheese	3	0	0	0	2.3324592	2.0174592	1
55712	Day 3	Dinner	Dinner	0	56	6	1	13	58	0	0	0.30096	0	0.30096	0	1	0	0	0.35999998	veg	3	0	0	0	2.3324592	2.3294494	1
55712	Day 3	Dinner	Dinner	0	56	6	1	13	58	0	0	2.9807999	0	2.9807999	0	1	0	0	0.18000001	veg	3	0	0	0	2.3324592	2.3026512	1
55712	Day 3	Dinner	Dinner	0	56	6	1	13	58	0	0	6.8613601	0	6.8613601	0	1	0	0	0.44	veg	3	0	0	0	2.3324592	2.257879	1
55712	Day 3	Dinner	Dinner	0	56	6	1	13	58	0	0	97.835854	0	97.835854	0	1	0	0	2.03	meat	3	0	0	0	2.3324592	1.3541007	1
55712	Day 3	Dinner	Dinner	0	56	6	1	13	58	0	0	24.84	0	24.84	0	1	0	0	0.23	veg	3	0	0	0	2.3324592	2.0840592	1
55712	Day 3	Evening Snack	Snack	0	56	6	1	13	58	0	0	211.992	0	211.992	0	1	0	0	4.8400002	Other processed food	3	0	0	0	2.11992	0	1
55712	Day 3	Lunch	Lunch	0	56	6	1	13	58	0	0	282.72	0	282.72	0	1	0	0	5.8899999	seasonsing	3	0	0	0	3.3940001	0.56679994	2
55712	Day 3	Lunch	Lunch	0	56	6	1	13	58	0	0	56.68	0	56.68	0	1	0	0	0.51999998	fruit	3	0	0	0	3.3940001	2.8271999	2
55712	Day 4	Afternoon Snack	Snack	0	56	7	1	6	58	0	0	176.66	0	176.66	0	1	0	0	4.8400002	Other processed food	3	0	0	0	1.7666	0	1
55712	Day 4	Breakfast	Breakfast	0	56	7	1	6	58	0	0	113.22491	0	113.22491	0	1	0	0	0.88999999	fruit	3	0	0	0	2.4957001	1.4455001	1
55712	Day 4	Lunch	Lunch	0	56	7	1	6	58	0	0	56.68	3.9676001	52.712399	0.07	0	0	0	0.51999998	fruit	3	0.069942959	0	0	3.4372001	2.8704002	2
55712	Day 4	Lunch	Lunch	0	56	7	1	6	58	0	0	287.04001	0	287.04001	0	1	0	0	5.98	seasonsing	3	0	0	0	3.4372001	0.56679994	2
55712	Day 5	Afternoon Snack	Snack	0	56	8	0	5	58	0	0	37.408798	4.2509999	33.157799	0.11363636	0	0	0	0.51999998	fruit	3	0.1133932	0	0	2.957448	2.58336	2
55712	Day 5	Afternoon Snack	Snack	0	56	8	0	5	58	0	0	258.336	0	258.336	0	1	0	0	5.98	seasonsing	3	0	0	0	2.957448	0.37408814	2
55712	Day 5	Dinner	Dinner	0	56	8	0	5	58	0	0	150.46111	0	150.46111	0	1	0	0	0.89999998	veg	3	0	0	0	3.5164001	2.0764	2
55712	Day 5	Dinner	Dinner	0	56	8	0	5	58	0	0	207.64	0	207.64	0	1	0	0	1.79	meat	3	0	0	0	3.5164001	1.4400002	2
55712	Day 6	Breakfast	Breakfast	0	56	2	0	8	58	0	0	113.22491	0	113.22491	0	1	0	0	0.88999999	fruit	3	0	0	0	2.9545999	1.9044	2
55712	Day 6	Evening Snack	Snack	0	56	2	0	8	58	0	0	532.85999	33.570179	499.82269	0.063000001	0	0	0	2.49	Other processed food	3	0.062958404	0	0	7.3414502	2.0128503	3
55712	Day 6	Evening Snack	Snack	0	56	2	0	8	58	0	0	201.285	0	201.285	0	1	0	0	7.0999999	nuts	3	0	0	0	7.3414502	5.3285999	3
55712	Day 6	Lunch	Lunch	0	56	2	0	8	58	0	0	415.28	0	415.28	0	1	0	0	1.79	meat	3	0	0	0	5.5928001	1.4400003	3
55712	Day 6	Lunch	Lunch	0	56	2	0	8	58	0	0	151.38451	0	151.38451	0	1	0	0	0.89999998	veg	3	0	0	0	5.5928001	4.1528001	3
55712	Day 7	Afternoon Snack	Snack	0	56	3	0	6	58	0	0	227.03999	0	227.03999	0	1	0	0	4.73	Other processed food	3	0	0	0	2.2704	0	1
55712	Day 7	Breakfast	Breakfast	0	56	3	0	6	58	0	0	111.58375	0	111.58375	0	1	0	0	0.88999999	fruit	3	0	0	0	4.8324451	3.7822452	2
55712	Day 7	Breakfast	Breakfast	0	56	3	0	6	58	0	0	211.992	0	211.992	0	1	0	0	4.8400002	Other processed food	3	0	0	0	4.8324451	2.7125251	2
55712	Day 7	Dinner	Dinner	0	56	3	0	6	58	0	0	415.28	0	415.28	0	1	0	0	1.79	meat	3	0	0	0	4.5459199	0.39312011	2
55712	Day 7	Dinner	Dinner	0	56	3	0	6	58	0	0	39.312	0	39.312	0	1	0	0	0.36000001	veg	3	0	0	0	4.5459199	4.1528001	2
58005	Day 1	Afternoon Snack	Snack	0	49	5	0	18	134	0	0	105.825	0	105.825	0	1	0	0	4.1500001	seasonsing	2	0	0	0	5.0048599	3.9466102	3
58005	Day 1	Afternoon Snack	Snack	0	49	5	0	18	134	0	0	38.150002	0	38.150002	0	1	0	0	1.09	meat	2	0	0	0	5.0048599	4.6233602	3
58005	Day 1	Afternoon Snack	Snack	0	49	5	0	18	134	0	0	103.155	0	103.155	0	1	0	0	5.98	nuts	2	0	0	0	5.0048599	3.97331	3
58005	Day 1	Afternoon Snack	Snack	0	49	5	0	18	134	0	0	146.7	0	146.7	0	1	0	0	4.8899999	Other processed food	2	0	0	0	5.0048599	3.5378602	3
58005	Day 1	Afternoon Snack	Snack	0	49	5	0	18	134	0	0	106.656	0	106.656	0	1	0	0	4.04	cheese	2	0	0	0	5.0048599	3.9382999	3
58005	Day 1	Breakfast	Breakfast	0	49	5	0	18	134	0	0	20.148001	0	20.148001	0	1	0	0	1.46	meat	2	0	0	0	6.5002804	6.2988	3
58005	Day 1	Breakfast	Breakfast	0	49	5	0	18	134	0	0	140.39999	0	140.39999	0	1	0	0	2.6999998	grain	2	0	0	0	6.5002804	5.0962801	3
58005	Day 1	Breakfast	Breakfast	0	49	5	0	18	134	0	0	90.160004	0	90.160004	0	1	0	0	1.96	egg	2	0	0	0	6.5002804	5.5986805	3
58005	Day 1	Breakfast	Breakfast	0	49	5	0	18	134	0	0	113.12	0	113.12	0	1	0	0	4.04	cheese	2	0	0	0	6.5002804	5.3690801	3
58005	Day 1	Dinner	Dinner	0	49	5	0	18	134	0	0	134.16	0	134.16	0	1	0	0	1.72	seasonsing	2	0	0	0	8.6366396	7.2950401	4
58005	Day 1	Dinner	Dinner	0	49	5	0	18	134	0	0	340.70401	0	340.70401	0	1	0	0	3.1200001	prepared meal fast food restaurant	2	0	0	0	8.6366396	5.2295995	4
58005	Day 1	Dinner	Dinner	0	49	5	0	18	134	0	0	388.79999	0	388.79999	0	1	0	0	3.24	meat	2	0	0	0	8.6366396	4.7486401	4
58005	Day 1	Lunch	Lunch	0	49	5	0	18	134	0	0	84.419998	0	84.419998	0	1	0	0	4.6900001	Other processed food	2	0	0	0	7.8919001	7.0477004	4
58005	Day 1	Lunch	Lunch	0	49	5	0	18	134	0	0	1.02	0	1.02	0	1	0	0	0.17	veg	2	0	0	0	7.8919001	7.8817	4
58005	Day 1	Lunch	Lunch	0	49	5	0	18	134	0	0	383.35001	47.918751	335.43124	0.125	0	0	0	1.87	meat	2	0.12467675	0	0	7.8919001	4.0584002	4
58005	Day 1	Lunch	Lunch	0	49	5	0	18	134	0	0	165	0	165	0	1	0	0	2.75	grain	2	0	0	0	7.8919001	6.2419	4
58005	Day 2	Afternoon Snack	Snack	0	49	6	1	16	134	0	0	380.16	0	380.16	0	1	0	0	1.28	Other processed food	2	0	0	0	3.8016	0	2
58005	Day 2	Breakfast	Breakfast	0	49	6	1	16	134	0	0	108.4	0	108.4	0	1	0	0	2.71	grain	2	0	0	0	6.8324604	5.7484603	3
58005	Day 2	Breakfast	Breakfast	0	49	6	1	16	134	0	0	100.926	0	100.926	0	1	0	0	3.5599999	cheese	2	0	0	0	6.8324604	5.8232002	3
58005	Day 2	Breakfast	Breakfast	0	49	6	1	16	134	0	0	65.760002	0	65.760002	0	1	0	0	5.48	meat	2	0	0	0	6.8324604	6.17486	3
58005	Day 2	Breakfast	Breakfast	0	49	6	1	16	134	0	0	90.160004	0	90.160004	0	1	0	0	1.96	egg	2	0	0	0	6.8324604	5.9308605	3
58005	Day 2	Dinner	Dinner	0	49	6	1	16	134	0	0	8.1000004	0	8.1000004	0	1	0	0	0.15000001	veg	2	0	0	0	6.6328144	6.5518146	3
58005	Day 2	Dinner	Dinner	0	49	6	1	16	134	0	0	70.559998	0	70.559998	0	1	0	0	2.3999999	seasonsing	2	0	0	0	6.6328144	5.9272141	3
58005	Day 2	Dinner	Dinner	0	49	6	1	16	134	0	0	18.002251	0	18.002251	0	1	0	0	2.54	cheese	2	0	0	0	6.6328144	6.4527917	3
58005	Day 2	Lunch	Lunch	0	49	6	1	16	134	0	0	7.98	0	7.98	0	1	0	0	0.14	veg	2	0	0	0	8.2001505	8.1203499	4
58005	Day 2	Lunch	Lunch	0	49	6	1	16	134	0	0	70.559998	0	70.559998	0	1	0	0	2.3999999	seasonsing	2	0	0	0	8.2001505	7.4945502	4
58005	Day 2	Lunch	Lunch	0	49	6	1	16	134	0	0	720	0	720	0	1	0	0	1	prepared meal fast food restaurant	2	0	0	0	8.2001505	1.0001502	4
58005	Day 3	Afternoon Snack	Snack	0	49	7	1	22	134	0	0	158.19299	0	158.19299	0	1	0	0	5.5799994	Other processed food	2	0	0	0	1.6919299	0.11	1
58005	Day 3	Breakfast	Breakfast	0	49	7	1	22	134	0	0	20.148001	0	20.148001	0	1	0	0	1.46	meat	2	0	0	0	4.4594798	4.2579999	2
58005	Day 3	Breakfast	Breakfast	0	49	7	1	22	134	0	0	113.12	0	113.12	0	1	0	0	4.04	cheese	2	0	0	0	4.4594798	3.32828	2
58005	Day 3	Breakfast	Breakfast	0	49	7	1	22	134	0	0	90.160004	0	90.160004	0	1	0	0	1.96	egg	2	0	0	0	4.4594798	3.5578799	2
58005	Day 3	Breakfast	Breakfast	0	49	7	1	22	134	0	0	75.300003	0	75.300003	0	1	0	0	2.51	seasonsing	2	0	0	0	4.4594798	3.70648	2
58005	Day 3	Breakfast	Breakfast	0	49	7	1	22	134	0	0	140.39999	0	140.39999	0	1	0	0	2.6999998	grain	2	0	0	0	4.4594798	3.05548	2
58005	Day 3	Dinner	Dinner	0	49	7	1	22	134	0	0	624.64001	0	624.64001	0	1	0	0	2.4400001	prepared meal fast food restaurant	2	0	0	0	8.7971001	2.5507002	4
58005	Day 3	Dinner	Dinner	0	49	7	1	22	134	0	0	96.75	64.5	32.25	0.66666669	0	0	0	4.3000002	seasonsing	2	0.62514514	0	0	8.7971001	7.8296003	4
58005	Day 3	Dinner	Dinner	0	49	7	1	22	134	0	0	3.4144001	0	3.4144001	0	1	0	0	0.22	veg	2	0	0	0	8.7971001	8.7618999	4
58005	Day 3	Evening Snack	Snack	0	49	7	1	22	134	0	0	65.887497	0	65.887497	0	1	0	0	2.51	seasonsing	2	0	0	0	5.0312848	4.3724098	3
58005	Day 3	Evening Snack	Snack	0	49	7	1	22	134	0	0	431.41299	0	431.41299	0	1	0	0	2.6799998	Other processed food	2	0	0	0	5.0312848	0.71715486	3
58005	Day 3	Lunch	Lunch	0	49	7	1	22	134	0	0	70.559998	0	70.559998	0	1	0	0	2.3999999	seasonsing	2	0	0	0	4.6932998	3.9877	2
58005	Day 3	Lunch	Lunch	0	49	7	1	22	134	0	0	32.759998	0	32.759998	0	1	0	0	0.34999999	veg	2	0	0	0	4.6932998	4.3656998	2
58005	Day 3	Lunch	Lunch	0	49	7	1	22	134	0	0	161.728	0	161.728	0	1	0	0	1.52	veg	2	0	0	0	4.6932998	3.07602	2
58005	Day 3	Lunch	Lunch	0	49	7	1	22	134	0	0	196.18201	0	196.18201	0	1	0	0	1.73	meat	2	0	0	0	4.6932998	2.7314799	2
58005	Day 3	Lunch	Lunch	0	49	7	1	22	134	0	0	8.1000004	0	8.1000004	0	1	0	0	0.15000001	veg	2	0	0	0	4.6932998	4.6122999	2
58005	Day 3	Morning Snack	Snack	0	49	7	1	22	134	0	0	75.300003	0	75.300003	0	1	0	0	2.51	seasonsing	2	0	0	0	0.86212003	0.10912003	1
58005	Day 4	Breakfast	Breakfast	0	49	8	0	22	134	0	0	113.12	0	113.12	0	1	0	0	4.04	cheese	2	0	0	0	7.2145	6.0833001	3
58005	Day 4	Breakfast	Breakfast	0	49	8	0	22	134	0	0	90.160004	0	90.160004	0	1	0	0	1.96	egg	2	0	0	0	7.2145	6.3129005	3
58005	Day 4	Breakfast	Breakfast	0	49	8	0	22	134	0	0	108.4	0	108.4	0	1	0	0	2.71	grain	2	0	0	0	7.2145	6.1304998	3
58005	Day 4	Breakfast	Breakfast	0	49	8	0	22	134	0	0	131.52	0	131.52	0	1	0	0	5.48	meat	2	0	0	0	7.2145	5.8993001	3
58005	Day 4	Dinner	Dinner	0	49	8	0	22	134	0	0	128.3349	0	128.3349	0	1	0	0	1.51	meat	2	0	0	0	14.363979	13.08063	4
58005	Day 4	Dinner	Dinner	0	49	8	0	22	134	0	0	2.6099999	0.52200001	2.0880001	0.19999999	0	0	0	0.28999999	seasonsing	2	0.1986901	0	0	14.363979	14.337879	4
58005	Day 4	Dinner	Dinner	0	49	8	0	22	134	0	0	1.425	0.285	1.14	0.2	0	0	0	0.38	seasonsing	2	0.19869012	0	0	14.363979	14.349729	4
58005	Day 4	Dinner	Dinner	0	49	8	0	22	134	0	0	410	0	410	0	1	0	0	2.05	prepared meal fast food restaurant	2	0	0	0	14.363979	10.26398	4
58005	Day 4	Dinner	Dinner	0	49	8	0	22	134	0	0	415.35999	0	415.35999	0	1	0	0	4.7199998	Other processed food	2	0	0	0	14.363979	10.21038	4
58005	Day 4	Dinner	Dinner	0	49	8	0	22	134	0	0	141.636	53.650002	87.986	0.3787879	0	0	0	1.85	prepared meal fast food restaurant	2	0.37026912	0	0	14.363979	12.947619	4
58005	Day 4	Lunch	Lunch	0	49	8	0	22	134	0	0	30.975	0	30.975	0	1	0	0	1.77	meat	2	0	0	0	9.1253147	8.8155651	4
58005	Day 4	Lunch	Lunch	0	49	8	0	22	134	0	0	112.56	0	112.56	0	1	0	0	4.6900001	Other processed food	2	0	0	0	9.1253147	7.9997149	4
58005	Day 4	Lunch	Lunch	0	49	8	0	22	134	0	0	59.669998	0	59.669998	0	1	0	0	8.8400002	seasonsing	2	0	0	0	9.1253147	8.528615	4
58005	Day 4	Lunch	Lunch	0	49	8	0	22	134	0	0	262.8045	0	262.8045	0	1	0	0	3.0899999	meat	2	0	0	0	9.1253147	6.4972701	4
58005	Day 4	Lunch	Lunch	0	49	8	0	22	134	0	0	3.1919999	0	3.1919999	0	1	0	0	0.14	veg	2	0	0	0	9.1253147	9.0933952	4
58005	Day 4	Lunch	Lunch	0	49	8	0	22	134	0	0	273.18201	0	273.18201	0	1	0	0	1.3000001	grain	2	0	0	0	9.1253147	6.3934951	4
58005	Day 4	Lunch	Lunch	0	49	8	0	22	134	0	0	152.508	0	152.508	0	1	0	0	1.42	veg	2	0	0	0	9.1253147	7.600235	4
58005	Day 4	Lunch	Lunch	0	49	8	0	22	134	0	0	17.639999	0	17.639999	0	1	0	0	2.3999999	seasonsing	2	0	0	0	9.1253147	8.9489145	4
58005	Day 5	Afternoon Snack	Snack	0	49	2	0	19	134	0	0	200.8	0	200.8	0	1	0	0	5.02	Other processed food	2	0	0	0	2.0080001	0	1
58005	Day 5	Breakfast	Breakfast	0	49	2	0	19	134	0	0	450	0	450	0	1	0	0	3	prepared meal fast food restaurant	2	0	0	0	8.3027506	3.8027503	4
58005	Day 5	Breakfast	Breakfast	0	49	2	0	19	134	0	0	188.25	0	188.25	0	1	0	0	2.51	seasonsing	2	0	0	0	8.3027506	6.4202504	4
58005	Day 5	Breakfast	Breakfast	0	49	2	0	19	134	0	0	182.105	0	182.105	0	1	0	0	3.01	Other processed food	2	0	0	0	8.3027506	6.4817004	4
58005	Day 5	Dinner	Dinner	0	49	2	0	19	134	0	0	61.873875	0	61.873875	0	1	0	0	2.9099998	prepared meal fast food restaurant	2	0	0	0	3.8420987	3.2233601	2
58005	Day 5	Dinner	Dinner	0	49	2	0	19	134	0	0	239.36	0	239.36	0	1	0	0	1.36	Other processed food	2	0	0	0	3.8420987	1.4484987	2
58005	Day 5	Dinner	Dinner	0	49	2	0	19	134	0	0	11.616	3.52	8.0959997	0.30303028	0	0	0	2.2	seasonsing	2	0.29857433	0	0	3.8420987	3.7259388	2
58005	Day 5	Lunch	Lunch	0	49	2	0	19	134	0	0	106.94575	0	106.94575	0	1	0	0	1.51	meat	2	0	0	0	9.334547	8.26509	4
58005	Day 5	Lunch	Lunch	0	49	2	0	19	134	0	0	82.5	0	82.5	0	1	0	0	2.75	grain	2	0	0	0	9.334547	8.5095472	4
58005	Day 5	Lunch	Lunch	0	49	2	0	19	134	0	0	4	0	4	0	1	0	0	0.40000001	veg	2	0	0	0	9.334547	9.2945471	4
58005	Day 5	Lunch	Lunch	0	49	2	0	19	134	0	0	88.199997	0	88.199997	0	1	0	0	2.3999999	seasonsing	2	0	0	0	9.334547	8.4525471	4
58005	Day 5	Lunch	Lunch	0	49	2	0	19	134	0	0	127.09	50.835999	76.253998	0.40000001	0	0	0	1.42	veg	2	0.39003533	0	0	9.334547	8.0636473	4
58005	Day 5	Lunch	Lunch	0	49	2	0	19	134	0	0	3.9000001	0.77999997	3.1199999	0.19999999	0	0	0	0.15000001	veg	2	0.1986901	0	0	9.334547	9.2955465	4
58005	Day 5	Lunch	Lunch	0	49	2	0	19	134	0	0	2.8440001	2.8440001	0	1	0	0	0	0.18000001	veg	2	0.88137358	0	0	9.334547	9.3061075	4
58005	Day 5	Lunch	Lunch	0	49	2	0	19	134	0	0	10.8	0	10.8	0	1	0	0	0.15000001	veg	2	0	0	0	9.334547	9.2265472	4
58005	Day 5	Lunch	Lunch	0	49	2	0	19	134	0	0	19.375	0	19.375	0	1	0	0	1.55	egg	2	0	0	0	9.334547	9.1407967	4
58005	Day 6	Breakfast	Breakfast	0	49	3	0	17	134	0	0	48.762001	0	48.762001	0	1	0	0	3.8699999	seasonsing	2	0	0	0	3.9871399	3.4995201	2
58005	Day 6	Breakfast	Breakfast	0	49	3	0	17	134	0	0	157.95	0	157.95	0	1	0	0	4.0499997	grain	2	0	0	0	3.9871399	2.40764	2
58005	Day 6	Dinner	Dinner	0	49	3	0	17	134	0	0	100.8	0	100.8	0	1	0	0	0.84000003	veg	2	0	0	0	6.9970155	5.9890156	3
58005	Day 6	Dinner	Dinner	0	49	3	0	17	134	0	0	233.8875	0	233.8875	0	1	0	0	1.65	meat	2	0	0	0	6.9970155	4.6581402	3
58005	Day 6	Dinner	Dinner	0	49	3	0	17	134	0	0	164.32001	0	164.32001	0	1	0	0	1.3000001	grain	2	0	0	0	6.9970155	5.3538151	3
58005	Day 6	Dinner	Dinner	0	49	3	0	17	134	0	0	69.216003	0	69.216003	0	1	0	0	0.95999998	veg	2	0	0	0	6.9970155	6.0082154	3
58005	Day 6	Dinner	Dinner	0	49	3	0	17	134	0	0	101.814	0	101.814	0	1	0	0	7.1700001	seasonsing	2	0	0	0	6.9970155	5.9788752	3
58005	Day 6	Evening Snack	Snack	0	49	3	0	17	134	0	0	75.300003	0	75.300003	0	1	0	0	2.51	seasonsing	2	0	0	0	4.4742002	3.7212	2
58005	Day 6	Evening Snack	Snack	0	49	3	0	17	134	0	0	367.16	0	367.16	0	1	0	0	2.6800001	Other processed food	2	0	0	0	4.4742002	0.80260009	2
58005	Day 6	Lunch	Lunch	0	49	3	0	17	134	0	0	54.861504	0	54.861504	0	1	0	0	2.9099998	prepared meal fast food restaurant	2	0	0	0	2.3663752	1.81776	1
58005	Day 6	Lunch	Lunch	0	49	3	0	17	134	0	0	89.760002	0	89.760002	0	1	0	0	1.36	Other processed food	2	0	0	0	2.3663752	1.468775	1
58005	Day 6	Lunch	Lunch	0	49	3	0	17	134	0	0	46.267941	0	46.267941	0	1	0	0	0.52999997	prepared meal fast food restaurant	2	0	0	0	2.3663752	1.9635751	1
58005	Day 6	Morning Snack	Snack	0	49	3	0	17	134	0	0	325.79999	0	325.79999	0	1	0	0	3.6199999	Other processed food	2	0	0	0	3.2579999	0	2
58005	Day 7	Breakfast	Breakfast	0	49	4	0	20	134	0	0	108.4	0	108.4	0	1	0	0	2.71	grain	2	0	0	0	7.4900599	6.4060597	3
58005	Day 7	Breakfast	Breakfast	0	49	4	0	20	134	0	0	90.160004	0	90.160004	0	1	0	0	1.96	egg	2	0	0	0	7.4900599	6.5884595	3
58005	Day 7	Breakfast	Breakfast	0	49	4	0	20	134	0	0	100.926	0	100.926	0	1	0	0	3.5599999	cheese	2	0	0	0	7.4900599	6.4807997	3
58005	Day 7	Breakfast	Breakfast	0	49	4	0	20	134	0	0	131.52	0	131.52	0	1	0	0	5.48	meat	2	0	0	0	7.4900599	6.1748595	3
58005	Day 7	Dinner	Dinner	0	49	4	0	20	134	0	0	10.8	0	10.8	0	1	0	0	0.15000001	veg	2	0	0	0	8.8803444	8.7723446	4
58005	Day 7	Dinner	Dinner	0	49	4	0	20	134	0	0	70.559998	0	70.559998	0	1	0	0	2.3999999	seasonsing	2	0	0	0	8.8803444	8.1747446	4
58005	Day 7	Dinner	Dinner	0	49	4	0	20	134	0	0	21	0	21	0	1	0	0	4.1999998	cheese	2	0	0	0	8.8803444	8.6703453	4
58005	Day 7	Dinner	Dinner	0	49	4	0	20	134	0	0	497.34	0	497.34	0	1	0	0	3.0699999	Other processed food	2	0	0	0	8.8803444	3.906945	4
58005	Day 7	Dinner	Dinner	0	49	4	0	20	134	0	0	157.87199	23.92	133.952	0.15151514	0	0	0	0.91999996	grain	2	0.15094133	0	0	8.8803444	7.3016248	4
58005	Day 7	Lunch	Lunch	0	49	4	0	20	134	0	0	13.2	0	13.2	0	1	0	0	0.44	veg	2	0	0	0	5.5905929	5.4585924	3
58005	Day 7	Lunch	Lunch	0	49	4	0	20	134	0	0	59.669998	0	59.669998	0	1	0	0	8.8400002	seasonsing	2	0	0	0	5.5905929	4.9938927	3
58005	Day 7	Lunch	Lunch	0	49	4	0	20	134	0	0	27.299999	0	27.299999	0	1	0	0	0.34999999	veg	2	0	0	0	5.5905929	5.3175926	3
58005	Day 7	Lunch	Lunch	0	49	4	0	20	134	0	0	9.5679998	0	9.5679998	0	1	0	0	0.25999999	veg	2	0	0	0	5.5905929	5.4949126	3
58005	Day 7	Lunch	Lunch	0	49	4	0	20	134	0	0	186.40125	0	186.40125	0	1	0	0	2.6299999	meat	2	0	0	0	5.5905929	3.7265801	3
58005	Day 7	Lunch	Lunch	0	49	4	0	20	134	0	0	159.60001	0	159.60001	0	1	0	0	2.6600001	grain	2	0	0	0	5.5905929	3.9945927	3
58005	Day 7	Lunch	Lunch	0	49	4	0	20	134	0	0	93.839996	0	93.839996	0	1	0	0	6.7999997	seasonsing	2	0	0	0	5.5905929	4.6521926	3
58484	Day 1	Breakfast	Breakfast	0	35	4	0	7	55	0	0	144.16	0	144.16	0	1	0	0	2.72	prepared meal fast food restaurant	1	0	0	0.66666669	5.4268999	3.9853001	3
58484	Day 1	Breakfast	Breakfast	0	35	4	0	7	55	0	0	69.660004	0	69.660004	0	1	0	0	3.8700001	seasonsing	1	0	0	0.66666669	5.4268999	4.7302999	3
58484	Day 1	Breakfast	Breakfast	0	35	4	0	7	55	0	0	16.25	0	16.25	0	1	0	0	0.51999998	fruit	1	0	0	0.66666669	5.4268999	5.2644	3
58484	Day 1	Breakfast	Breakfast	0	35	4	0	7	55	0	0	211.2	0	211.2	0	1	0	0	0.88	grain	1	0	0	0.66666669	5.4268999	3.3148999	3
58484	Day 1	Breakfast	Breakfast	0	35	4	0	7	55	0	0	95.220001	0	95.220001	0	1	0	0	5.29	seasonsing	1	0	0	0.66666669	5.4268999	4.4747	3
58484	Day 1	Lunch	Lunch	0	35	4	0	7	55	0	0	451.09351	0	451.09351	0	1	0	0	0.65000004	prepared meal fast food restaurant	1	0	0	4	4.5109348	0	2
58484	Day 2	Breakfast	Breakfast	0	35	5	0	8	55	0	0	69.660004	0	69.660004	0	1	0	0	3.8700001	seasonsing	1	0	0	1.3333334	1.7281601	1.0315601	1
58484	Day 2	Breakfast	Breakfast	0	35	5	0	8	55	0	0	95.220001	0	95.220001	0	1	0	0	5.29	seasonsing	1	0	0	1.3333334	1.7281601	0.77596009	1
58484	Day 2	Dinner	Dinner	0	35	5	0	8	55	0	0	461.25	0	461.25	0	1	0	0	2.05	prepared meal fast food restaurant	1	0	0	2	5.6819572	1.0694574	3
58484	Day 2	Dinner	Dinner	0	35	5	0	8	55	0	0	106.94575	0	106.94575	0	1	0	0	1.51	meat	1	0	0	2	5.6819572	4.6125002	3
58484	Day 2	Lunch	Lunch	0	35	5	0	8	55	0	0	302.25	0	302.25	0	1	0	0	3.25	prepared meal fast food restaurant	1	0	0	1.3333334	9.3759995	6.3534999	4
58484	Day 2	Lunch	Lunch	0	35	5	0	8	55	0	0	129	0	129	0	1	0	0	4.3000002	seasonsing	1	0	0	1.3333334	9.3759995	8.0859995	4
58484	Day 3	Dinner	Dinner	0	35	6	1	9	55	0	0	225.75671	0	225.75671	0	1	0	0	3.24	meat	1	0	0	0.80000001	7.7955141	5.8515139	4
58484	Day 3	Dinner	Dinner	0	35	6	1	9	55	0	0	195.84	0	195.84	0	1	0	0	4.0799999	grain	1	0	0	0.80000001	7.7955141	5.8371143	4
58484	Day 3	Dinner	Dinner	0	35	6	1	9	55	0	0	129	0	129	0	1	0	0	4.3000002	seasonsing	1	0	0	0.80000001	7.7955141	6.5055141	4
58484	Day 3	Dinner	Dinner	0	35	6	1	9	55	0	0	40.711399	0	40.711399	0	1	0	0	1.42	prepared meal fast food restaurant	1	0	0	0.80000001	7.7955141	7.3883996	4
58484	Day 3	Dinner	Dinner	0	35	6	1	9	55	0	0	219.60001	32.939999	186.66	0.15000001	0	0	0	2.4400001	prepared meal fast food restaurant	1	0.14944312	0	0.80000001	7.7955141	5.599514	4
58484	Day 3	Lunch	Lunch	0	35	6	1	9	55	0	0	112.5	12.375	100.125	0.11	0	0	1	2.5	seasonsing	1	0.10977937	0	1	11.91744	10.79244	4
58484	Day 3	Lunch	Lunch	0	35	6	1	9	55	0	0	536.09399	0	536.09399	0	1	0	1	1.7399999	prepared meal fast food restaurant	1	0	0	1	11.91744	6.5565004	4
58484	Day 3	Lunch	Lunch	0	35	6	1	9	55	0	1	324.45001	231.75	92.699997	0.71428573	0	0	1	1.0300001	prepared meal fast food restaurant	1	0.6643306	0	1	11.91744	8.6729403	4
58484	Day 4	Breakfast	Breakfast	0	35	7	1	14	55	0	0	6.5999999	0	6.5999999	0	1	0	0	0.44	veg	1	0	0	0.5714286	6.4816303	6.4156303	3
58484	Day 4	Breakfast	Breakfast	0	35	7	1	14	55	0	0	3.2479999	0	3.2479999	0	1	0	0	0.27999997	veg	1	0	0	0.5714286	6.4816303	6.4491506	3
58484	Day 4	Breakfast	Breakfast	0	35	7	1	14	55	0	0	270.48001	0	270.48001	0	1	0	0	1.96	egg	1	0	0	0.5714286	6.4816303	3.7768302	3
58484	Day 4	Breakfast	Breakfast	0	35	7	1	14	55	0	0	56.16	0	56.16	0	1	0	0	4.6799998	meat	1	0	0	0.5714286	6.4816303	5.9200306	3
58484	Day 4	Breakfast	Breakfast	0	35	7	1	14	55	0	0	59.669998	0	59.669998	0	1	0	0	8.8400002	seasonsing	1	0	0	0.5714286	6.4816303	5.8849306	3
58484	Day 4	Breakfast	Breakfast	0	35	7	1	14	55	0	0	113.12	0	113.12	0	1	0	0	4.04	cheese	1	0	0	0.5714286	6.4816303	5.3504305	3
58484	Day 4	Breakfast	Breakfast	0	35	7	1	14	55	0	0	138.88499	0	138.88499	0	1	0	0	1.9699999	prepared meal fast food restaurant	1	0	0	0.5714286	6.4816303	5.0927801	3
58484	Day 4	Dinner	Dinner	0	35	7	1	14	55	0	1	289.06	144.53	144.53	0.5	0	0	3	1.9399999	Other processed food	1	0.48121181	0	1.3333334	11.34032	8.4497194	4
58484	Day 4	Dinner	Dinner	0	35	7	1	14	55	0	1	519.37201	259.686	259.686	0.5	0	0	3	2.29	meat	1	0.48121181	0	1.3333334	11.34032	6.1465998	4
58484	Day 4	Dinner	Dinner	0	35	7	1	14	55	0	1	325.60001	260.48001	65.120003	0.80000001	0	0	3	2.96	prepared meal fast food restaurant	1	0.73266828	0	1.3333334	11.34032	8.0843201	4
58484	Day 4	Lunch	Lunch	0	35	7	1	14	55	0	0	40.711399	0	40.711399	0	1	0	0	1.42	prepared meal fast food restaurant	1	0	0	1	5.0039139	4.5967999	3
58484	Day 4	Lunch	Lunch	0	35	7	1	14	55	0	0	95.040001	0	95.040001	0	1	0	0	1.98	seasonsing	1	0	0	1	5.0039139	4.053514	3
58484	Day 4	Lunch	Lunch	0	35	7	1	14	55	0	0	170.24001	0	170.24001	0	1	0	0	5.3200002	Other processed food	1	0	0	1	5.0039139	3.3015137	3
58484	Day 4	Lunch	Lunch	0	35	7	1	14	55	0	0	194.39999	0	194.39999	0	1	0	0	3.24	meat	1	0	0	1	5.0039139	3.0599139	3
58484	Day 5	Breakfast	Breakfast	0	35	8	0	9	55	0	0	69.660004	0	69.660004	0	1	0	0	3.8700001	seasonsing	1	0	0	1.3333334	1.7232001	1.0266	1
58484	Day 5	Breakfast	Breakfast	0	35	8	0	9	55	0	0	95.220001	0	95.220001	0	1	0	0	5.29	seasonsing	1	0	0	1.3333334	1.7232001	0.77100009	1
58484	Day 5	Dinner	Dinner	0	35	8	0	9	55	0	0	119.34	0	119.34	0	1	0	0	8.8400002	seasonsing	1	0	0	1	6.5585899	5.3651905	3
58484	Day 5	Dinner	Dinner	0	35	8	0	9	55	0	0	31.049999	0	31.049999	0	1	0	0	0.22999999	veg	1	0	0	1	6.5585899	6.2480903	3
58484	Day 5	Dinner	Dinner	0	35	8	0	9	55	0	0	560.35706	0	560.35706	0	1	0	0	2.53	meat	1	0	0	1	6.5585899	2.9723151	3
58484	Day 5	Lunch	Lunch	0	35	8	0	9	55	0	0	85.800003	0	85.800003	0	1	0	0	1.4300001	seasonsing	1	0	0	2	7.0320001	6.1740003	3
58484	Day 5	Lunch	Lunch	0	35	8	0	9	55	0	0	617.40002	0	617.40002	0	1	0	0	2.9400001	prepared meal fast food restaurant	1	0	0	2	7.0320001	0.85799986	3
58484	Day 6	Lunch	Lunch	0	35	2	0	3	55	1	0	324.60751	0	324.60751	0	1	3	0	2.2900002	meat	1	0	1	1.3333334	8.0188255	4.7727499	4
58484	Day 6	Lunch	Lunch	0	35	2	0	3	55	1	0	260.48001	195.36	65.120003	0.75	0	3	0	2.96	prepared meal fast food restaurant	1	0.69314718	1	1.3333334	8.0188255	5.4140248	4
58484	Day 6	Lunch	Lunch	0	35	2	0	3	55	1	0	216.795	18.210779	198.87328	0.083999999	0	3	0	1.9399999	Other processed food	1	0.083901525	1	1.3333334	8.0188255	5.8508754	4
58484	Day 7	Breakfast	Breakfast	0	35	3	0	5	55	0	0	144.16	0	144.16	0	1	0	0	2.72	prepared meal fast food restaurant	1	0	0	2	5.0865998	3.645	3
58484	Day 7	Lunch	Lunch	0	35	3	0	5	55	0	0	291.28799	0	291.28799	0	1	0	0	1.0600001	veg	1	0	0	1.3333334	7.2235608	4.3106809	3
58484	Day 7	Lunch	Lunch	0	35	3	0	5	55	0	0	229.04805	0	229.04805	0	1	0	0	1.47	meat	1	0	0	1.3333334	7.2235608	4.9330807	3
60439	Day 1	Afternoon Snack	Snack	1	55	3	0	21	97	0	0	190.89999	0	190.89999	0	1	0	0	4.1500001	Other processed food	3	0	0	0	3.7089999	1.8	2
60439	Day 1	Afternoon Snack	Snack	1	55	3	0	21	97	0	0	180	0	180	0	1	0	0	4.5	Other processed food	3	0	0	0	3.7089999	1.9089999	2
60439	Day 1	Breakfast	Breakfast	1	55	3	0	21	97	1	0	99.384003	0	99.384003	0	1	5	0	1.23	grain	3	0	1	0	2.6345916	1.6407516	2
60439	Day 1	Breakfast	Breakfast	1	55	3	0	21	97	1	0	21.389151	0	21.389151	0	1	5	0	1.51	meat	3	0	1	0	2.6345916	2.4207003	2
60439	Day 1	Breakfast	Breakfast	1	55	3	0	21	97	1	0	59.669998	0	59.669998	0	1	5	0	8.8400002	seasonsing	3	0	1	0	2.6345916	2.0378916	2
60439	Day 1	Breakfast	Breakfast	1	55	3	0	21	97	1	0	57.672001	0	57.672001	0	1	5	0	1.6200001	veg	3	0	1	0	2.6345916	2.0578718	2
60439	Day 1	Breakfast	Breakfast	1	55	3	0	21	97	1	0	25.344	0	25.344	0	1	5	0	0.48000002	veg	3	0	1	0	2.6345916	2.3811517	2
60439	Day 1	Dinner	Dinner	1	55	3	0	21	97	1	0	113.12	0	113.12	0	1	4	0	4.04	cheese	3	0	0.80000001	0	8.8137903	7.6825905	4
60439	Day 1	Dinner	Dinner	1	55	3	0	21	97	1	0	51.349998	0	51.349998	0	1	4	0	1.3	grain	3	0	0.80000001	0	8.8137903	8.3002901	4
60439	Day 1	Dinner	Dinner	1	55	3	0	21	97	1	0	117.369	0	117.369	0	1	4	0	1.38	meat	3	0	0.80000001	0	8.8137903	7.6401	4
60439	Day 1	Dinner	Dinner	1	55	3	0	21	97	1	0	392.04001	0	392.04001	0	1	4	0	2.97	Other processed food	3	0	0.80000001	0	8.8137903	4.8933902	4
60439	Day 1	Evening Snack	Snack	1	55	3	0	21	97	0	0	287.04001	0	287.04001	0	1	0	0	5.98	seasonsing	3	0	0	0	2.8704002	0	2
60439	Day 1	Lunch	Lunch	1	55	3	0	21	97	1	0	85.556602	0	85.556602	0	1	5	0	1.51	meat	3	0	0.71428573	0	9.121562	8.265996	4
60439	Day 1	Lunch	Lunch	1	55	3	0	21	97	1	0	119.34	0	119.34	0	1	5	0	8.8400002	seasonsing	3	0	0.71428573	0	9.121562	7.9281616	4
60439	Day 1	Lunch	Lunch	1	55	3	0	21	97	1	0	144.17999	0	144.17999	0	1	5	0	1.6199999	veg	3	0	0.71428573	0	9.121562	7.6797619	4
60439	Day 1	Lunch	Lunch	1	55	3	0	21	97	1	0	163.9836	0	163.9836	0	1	5	0	1.2299999	grain	3	0	0.71428573	0	9.121562	7.4817262	4
60439	Day 1	Lunch	Lunch	1	55	3	0	21	97	0	0	226.408	0	226.408	0	1	5	0	3.1099999	grain	3	0	0.71428573	0	9.121562	6.8574815	4
60439	Day 1	Lunch	Lunch	1	55	3	0	21	97	1	0	50.688	0	50.688	0	1	5	0	0.48000002	veg	3	0	0.71428573	0	9.121562	8.6146822	4
60439	Day 1	Morning Snack	Snack	1	55	3	0	21	97	0	0	203.44501	0	203.44501	0	1	0	0	5.9400001	nuts	3	0	0	0	2.0344501	0	1
60439	Day 2	Afternoon Snack	Snack	1	55	4	0	13	97	0	0	190.89999	0	190.89999	0	1	0	0	4.1500001	Other processed food	3	0	0	0	1.9089999	0	1
60439	Day 2	Breakfast	Breakfast	1	55	4	0	13	97	0	0	381.79999	0	381.79999	0	1	0	0	4.1500001	Other processed food	3	0	0	0	3.8179998	0	2
60439	Day 2	Dinner	Dinner	1	55	4	0	13	97	0	0	83.400002	0	83.400002	0	1	0	0	2.78	Jams	3	0	0	0	7.4087	6.5746999	3
60439	Day 2	Dinner	Dinner	1	55	4	0	13	97	0	0	191.36	0	191.36	0	1	0	0	5.98	seasonsing	3	0	0	0	7.4087	5.4951	3
60439	Day 2	Dinner	Dinner	1	55	4	0	13	97	0	0	154.86	0	154.86	0	1	0	0	2.6700001	grain	3	0	0	0	7.4087	5.8601003	3
60439	Day 2	Evening Snack	Snack	1	55	4	0	13	97	0	0	382.72	0	382.72	0	1	0	0	5.98	seasonsing	3	0	0	0	5.2912002	1.464	3
60439	Day 2	Lunch	Lunch	1	55	4	0	13	97	0	0	58.48	0	58.48	0	1	3	0	1.72	seasonsing	3	0	0.75	0	5.8249526	5.2401524	3
60439	Day 2	Lunch	Lunch	1	55	4	0	13	97	1	0	298.15201	0	298.15201	0	1	3	0	1.23	grain	3	0	0.75	0	5.8249526	2.8434324	3
60439	Day 2	Lunch	Lunch	1	55	4	0	13	97	1	0	54.75	0	54.75	0	1	3	0	0.5	veg	3	0	0.75	0	5.8249526	5.2774525	3
60439	Day 2	Lunch	Lunch	1	55	4	0	13	97	1	0	171.1132	0	171.1132	0	1	3	0	1.51	meat	3	0	0.75	0	5.8249526	4.1138201	3
60439	Day 2	Morning Snack	Snack	1	55	4	0	13	97	0	0	406.89001	0	406.89001	0	1	0	0	5.9400001	nuts	3	0	0	0	4.0689001	0	2
60439	Day 3	Afternoon Snack	Snack	1	55	5	0	15	97	0	0	154.86	0	154.86	0	1	0	0	2.6700001	grain	3	0	0	0	4.2961998	2.7476001	2
60439	Day 3	Afternoon Snack	Snack	1	55	5	0	15	97	0	0	191.36	0	191.36	0	1	0	0	5.98	seasonsing	3	0	0	0	4.2961998	2.3825998	2
60439	Day 3	Afternoon Snack	Snack	1	55	5	0	15	97	0	0	83.400002	0	83.400002	0	1	0	0	2.78	Jams	3	0	0	0	4.2961998	3.4621999	2
60439	Day 3	Breakfast	Breakfast	1	55	5	0	15	97	0	0	190.89999	0	190.89999	0	1	0	0	4.1500001	Other processed food	3	0	0	0	5.0215001	3.1125	3
60439	Day 3	Dinner	Dinner	1	55	5	0	15	97	0	0	615	0	615	0	1	0	0	2.05	prepared meal fast food restaurant	3	0	0	0	9.0559492	2.9059491	4
60439	Day 3	Dinner	Dinner	1	55	5	0	15	97	0	0	128.3349	0	128.3349	0	1	0	0	1.51	meat	3	0	0	0	9.0559492	7.7726002	4
60439	Day 3	Evening Snack	Snack	1	55	5	0	15	97	0	0	326.35999	0	326.35999	0	1	0	0	3.9799998	Other processed food	3	0	0	0	3.2635999	0	2
60439	Day 3	Lunch	Lunch	1	55	5	0	15	97	1	0	119.34	0	119.34	0	1	5	0	8.8400002	seasonsing	3	0	1	0	6.0949659	4.901566	3
60439	Day 3	Lunch	Lunch	1	55	5	0	15	97	1	0	11.96	0	11.96	0	1	5	0	0.25999999	veg	3	0	1	0	6.0949659	5.9753656	3
60439	Day 3	Lunch	Lunch	1	55	5	0	15	97	1	0	144.17999	0	144.17999	0	1	5	0	1.6199999	veg	3	0	1	0	6.0949659	4.6531658	3
60439	Day 3	Lunch	Lunch	1	55	5	0	15	97	1	0	85.556602	0	85.556602	0	1	5	0	1.51	meat	3	0	1	0	6.0949659	5.2393999	3
60439	Day 3	Lunch	Lunch	1	55	5	0	15	97	1	0	248.46001	0	248.46001	0	1	5	0	1.23	grain	3	0	1	0	6.0949659	3.6103656	3
60439	Day 3	Morning Snack	Snack	1	55	5	0	15	97	0	0	455.7168	0	455.7168	0	1	0	0	5.9400001	nuts	3	0	0	0	4.557168	0	2
60439	Day 4	Afternoon Snack	Snack	1	55	6	1	13	97	0	0	488.26801	0	488.26801	0	1	0	0	5.9400001	nuts	3	0	0	0	4.8826799	0	2
60439	Day 4	Breakfast	Breakfast	1	55	6	1	13	97	0	0	721.28003	360.64001	360.64001	0.5	0	0	0	1.96	egg	3	0.48121181	0	0	7.2128005	0	3
60439	Day 4	Dinner	Dinner	1	55	6	1	13	97	1	0	8.6112003	0	8.6112003	0	1	5	0	0.26000002	veg	3	0	1	0	6.1610012	6.0748887	3
60439	Day 4	Dinner	Dinner	1	55	6	1	13	97	1	0	273.306	0	273.306	0	1	5	0	1.23	grain	3	0	1	0	6.1610012	3.4279411	3
60439	Day 4	Dinner	Dinner	1	55	6	1	13	97	1	0	128.3349	0	128.3349	0	1	5	0	1.51	meat	3	0	1	0	6.1610012	4.8776522	3
60439	Day 4	Dinner	Dinner	1	55	6	1	13	97	1	0	119.34	0	119.34	0	1	5	0	8.8400002	seasonsing	3	0	1	0	6.1610012	4.9676008	3
60439	Day 4	Dinner	Dinner	1	55	6	1	13	97	1	0	86.508003	0	86.508003	0	1	5	0	1.62	veg	3	0	1	0	6.1610012	5.2959208	3
60439	Day 4	Evening Snack	Snack	1	55	6	1	13	97	0	0	196.144	0	196.144	0	1	0	0	5.98	seasonsing	3	0	0	0	3.4205201	1.4590801	2
60439	Day 4	Evening Snack	Snack	1	55	6	1	13	97	0	0	145.908	0	145.908	0	1	0	0	1.4400001	Other processed food	3	0	0	0	3.4205201	1.96144	2
60439	Day 4	Lunch	Lunch	1	55	6	1	13	97	0	0	83.400002	0	83.400002	0	1	0	0	2.78	Jams	3	0	0	0	5.6382003	4.8042002	3
60439	Day 4	Lunch	Lunch	1	55	6	1	13	97	0	0	154.86	0	154.86	0	1	0	0	2.6700001	grain	3	0	0	0	5.6382003	4.0896001	3
60439	Day 4	Lunch	Lunch	1	55	6	1	13	97	0	0	191.36	0	191.36	0	1	0	0	5.98	seasonsing	3	0	0	0	5.6382003	3.7246003	3
60439	Day 5	Afternoon Snack	Snack	1	55	7	1	13	97	0	0	58.62751	0	58.62751	0	1	0	0	3.79	Other processed food	3	0	0	0	0.5862751	0	1
60439	Day 5	Breakfast	Breakfast	1	55	7	1	13	97	0	0	189.92999	0	189.92999	0	1	0	0	4.8699999	Other processed food	3	0	0	0	1.8993	0	1
60439	Day 5	Dinner	Dinner	1	55	7	1	13	97	1	0	145.53	0	145.53	0	1	6	0	2.97	Other processed food	3	0	1	0	6.7752137	5.3199134	3
60439	Day 5	Dinner	Dinner	1	55	7	1	13	97	1	0	11.96	0	11.96	0	1	6	0	0.25999999	veg	3	0	1	0	6.7752137	6.6556134	3
60439	Day 5	Dinner	Dinner	1	55	7	1	13	97	1	0	163.9836	0	163.9836	0	1	6	0	1.2299999	grain	3	0	1	0	6.7752137	5.1353779	3
60439	Day 5	Dinner	Dinner	1	55	7	1	13	97	1	0	129.76199	0	129.76199	0	1	6	0	1.62	veg	3	0	1	0	6.7752137	5.4775939	3
60439	Day 5	Dinner	Dinner	1	55	7	1	13	97	1	0	119.34	0	119.34	0	1	6	0	8.8400002	seasonsing	3	0	1	0	6.7752137	5.5818138	3
60439	Day 5	Dinner	Dinner	1	55	7	1	13	97	1	0	106.94575	0	106.94575	0	1	6	0	1.51	meat	3	0	1	0	6.7752137	5.7057562	3
60439	Day 5	Evening Snack	Snack	1	55	7	1	13	97	0	0	97.272003	0	97.272003	0	1	0	0	1.4399999	Other processed food	3	0	0	0	0.97272003	0	1
60439	Day 5	Lunch	Lunch	1	55	7	1	13	97	0	0	83.400002	0	83.400002	0	1	0	0	2.78	Jams	3	0	0	0	4.2961998	3.4621999	2
60439	Day 5	Lunch	Lunch	1	55	7	1	13	97	0	0	154.86	0	154.86	0	1	0	0	2.6700001	grain	3	0	0	0	4.2961998	2.7476001	2
60439	Day 5	Lunch	Lunch	1	55	7	1	13	97	0	0	191.36	0	191.36	0	1	0	0	5.98	seasonsing	3	0	0	0	4.2961998	2.3825998	2
60439	Day 5	Morning Snack	Snack	1	55	7	1	13	97	0	0	203.44501	0	203.44501	0	1	0	0	5.9400001	nuts	3	0	0	0	2.0344501	0	1
60439	Day 6	Breakfast	Breakfast	1	55	8	0	16	97	0	0	72	0	72	0	1	1	0	0.89999998	veg	3	0	0.25	0	3.068248	2.348248	2
60439	Day 6	Breakfast	Breakfast	1	55	8	0	16	97	1	0	180.32001	0	180.32001	0	1	1	0	1.96	egg	3	0	0.25	0	3.068248	1.2650479	2
60439	Day 6	Dinner	Dinner	1	55	8	0	16	97	0	0	334.88	0	334.88	0	1	0	0	5.98	seasonsing	3	0	0	0	6.0093999	2.6605999	3
60439	Day 6	Dinner	Dinner	1	55	8	0	16	97	0	0	154.86	0	154.86	0	1	0	0	2.6700001	grain	3	0	0	0	6.0093999	4.4608002	3
60439	Day 6	Dinner	Dinner	1	55	8	0	16	97	0	0	111.2	0	111.2	0	1	0	0	2.78	Jams	3	0	0	0	6.0093999	4.8973999	3
60439	Day 6	Evening Snack	Snack	1	55	8	0	16	97	0	0	180	0	180	0	1	0	0	4.5	Other processed food	3	0	0	0	6.8215003	5.0215001	3
60439	Day 6	Evening Snack	Snack	1	55	8	0	16	97	0	0	190.89999	0	190.89999	0	1	0	0	4.1500001	Other processed food	3	0	0	0	6.8215003	4.9125004	3
60439	Day 6	Lunch	Lunch	1	55	8	0	16	97	1	0	273.306	0	273.306	0	1	5	0	1.23	grain	3	0	1	0	6.4753881	3.7423282	3
60439	Day 6	Lunch	Lunch	1	55	8	0	16	97	1	0	149.72404	0	149.72404	0	1	5	0	1.51	meat	3	0	1	0	6.4753881	4.9781475	3
60439	Day 6	Lunch	Lunch	1	55	8	0	16	97	1	0	9.5679998	0	9.5679998	0	1	5	0	0.25999999	veg	3	0	1	0	6.4753881	6.3797083	3
60439	Day 6	Lunch	Lunch	1	55	8	0	16	97	1	0	80.740799	0	80.740799	0	1	5	0	1.62	veg	3	0	1	0	6.4753881	5.6679802	3
60439	Day 6	Morning Snack	Snack	1	55	8	0	16	97	0	0	223.78951	0	223.78951	0	1	0	0	5.9400001	nuts	3	0	0	0	2.237895	0	1
60439	Day 7	Breakfast	Breakfast	1	55	2	0	6	97	0	0	189.92999	0	189.92999	0	1	0	0	4.8699999	Other processed food	3	0	0	0	5.0117998	3.1125	3
60439	Day 7	Lunch	Lunch	1	55	2	0	6	97	0	0	113.22491	0	113.22491	0	1	0	0	0.88999999	fruit	3	0	0	0	5.8248	4.7746	3
60439	Day 7	Lunch	Lunch	1	55	2	0	6	97	0	0	154.86	0	154.86	0	1	0	0	2.6700001	grain	3	0	0	0	5.8248	4.2761998	3
60439	Day 7	Lunch	Lunch	1	55	2	0	6	97	0	0	83.400002	0	83.400002	0	1	0	0	2.78	Jams	3	0	0	0	5.8248	4.9907999	3
60439	Day 7	Lunch	Lunch	1	55	2	0	6	97	0	0	239.2	0	239.2	0	1	0	0	5.98	seasonsing	3	0	0	0	5.8248	3.4327996	3
61448	Day 1	Breakfast	Breakfast	1	41	4	0	12	40	0	0	471.89999	0	471.89999	0	1	0	0	2.8599999	prepared meal fast food restaurant	2	0	0	0	4.7189999	0	2
61448	Day 1	Dinner	Dinner	1	41	4	0	12	40	0	0	595.02002	0	595.02002	0	1	0	0	2.8200002	prepared meal fast food restaurant	2	0	0	0	9.0461998	3.0959997	4
61448	Day 1	Lunch	Lunch	1	41	4	0	12	40	0	0	119.77924	0	119.77924	0	1	0	0	1.5100001	meat	2	0	0	0	2.7539923	1.5561999	2
61448	Day 1	Lunch	Lunch	1	41	4	0	12	40	0	0	9.2819996	0	9.2819996	0	1	0	0	0.34	veg	2	0	0	0	2.7539923	2.6611722	2
61448	Day 1	Lunch	Lunch	1	41	4	0	12	40	0	0	8	0	8	0	1	0	0	0.40000001	veg	2	0	0	0	2.7539923	2.6739924	2
61448	Day 1	Lunch	Lunch	1	41	4	0	12	40	0	0	46.560001	0	46.560001	0	1	0	0	5.8200002	nuts	2	0	0	0	2.7539923	2.2883923	2
61448	Day 1	Lunch	Lunch	1	41	4	0	12	40	0	0	53.827	0	53.827	0	1	0	0	0.94999999	meat	2	0	0	0	2.7539923	2.2157223	2
61448	Day 1	Lunch	Lunch	1	41	4	0	12	40	0	0	15.283	0	15.283	0	1	0	0	0.31	veg	2	0	0	0	2.7539923	2.6011624	2
61448	Day 1	Lunch	Lunch	1	41	4	0	12	40	0	0	6.9000001	0	6.9000001	0	1	0	0	0.23	veg	2	0	0	0	2.7539923	2.6849923	2
61448	Day 1	Lunch	Lunch	1	41	4	0	12	40	0	0	2.8080001	0	2.8080001	0	1	0	0	0.15000001	veg	2	0	0	0	2.7539923	2.7259121	2
61448	Day 1	Lunch	Lunch	1	41	4	0	12	40	0	0	12.96	0	12.96	0	1	0	0	0.18000001	veg	2	0	0	0	2.7539923	2.6243925	2
61448	Day 2	Breakfast	Breakfast	1	41	5	0	3	40	0	0	420.54001	0	420.54001	0	1	0	0	3.26	grain	2	0	0	0	5.2556	1.0501999	3
61448	Day 2	Breakfast	Breakfast	1	41	5	0	3	40	0	0	113.22491	0	113.22491	0	1	0	0	0.88999999	fruit	2	0	0	0	5.2556	4.2054	3
61448	Day 2	Dinner	Dinner	1	41	5	0	3	40	0	0	463.5	0	463.5	0	1	0	0	1.03	prepared meal fast food restaurant	2	0	0	0	4.6350002	0	2
61448	Day 3	Dinner	Dinner	1	41	6	1	5	40	0	0	209.16	0	209.16	0	1	0	0	1.6800001	seasonsing	2	0	0	0	5.2165833	3.1249833	3
61448	Day 3	Dinner	Dinner	1	41	6	1	5	40	0	0	156.60001	0	156.60001	0	1	0	0	2.9000001	grain	2	0	0	0	5.2165833	3.6505833	3
61448	Day 3	Dinner	Dinner	1	41	6	1	5	40	0	0	113.12	0	113.12	0	1	0	0	4.04	cheese	2	0	0	0	5.2165833	4.0853834	3
61448	Day 3	Dinner	Dinner	1	41	6	1	5	40	0	0	42.778301	0	42.778301	0	1	0	0	1.51	meat	2	0	0	0	5.2165833	4.7888002	3
61448	Day 3	Lunch	Lunch	1	41	6	1	5	40	0	0	1381.5601	0	1381.5601	0	1	0	0	3.4800003	Other processed food	2	0	0	0	13.8156	0	4
61448	Day 4	Breakfast	Breakfast	1	41	7	1	6	40	0	0	471.89999	0	471.89999	0	1	0	0	2.8599999	prepared meal fast food restaurant	2	0	0	0	5.2119999	0.49300018	3
61448	Day 4	Breakfast	Breakfast	1	41	7	1	6	40	0	0	36.900002	0	36.900002	0	1	0	0	1.23	seasonsing	2	0	0	0	5.2119999	4.8430004	3
61448	Day 4	Dinner	Dinner	1	41	7	1	6	40	0	0	159.60001	0	159.60001	0	1	0	0	2.6600001	grain	2	0	0	0	3.6876001	2.0915999	2
61448	Day 4	Dinner	Dinner	1	41	7	1	6	40	0	0	209.16	0	209.16	0	1	0	0	1.6800001	seasonsing	2	0	0	0	3.6876001	1.5960001	2
61448	Day 4	Lunch	Lunch	1	41	7	1	6	40	0	0	1381.5601	0	1381.5601	0	1	0	0	3.4800003	Other processed food	2	0	0	0	13.8156	0	4
61448	Day 5	Breakfast	Breakfast	1	41	8	0	3	40	0	0	116.50678	0	116.50678	0	1	0	0	0.88999999	fruit	2	0	0	0	1.0502	0	1
61448	Day 5	Lunch	Lunch	1	41	8	0	3	40	0	0	261.45001	0	261.45001	0	1	0	0	1.6800001	seasonsing	2	0	0	0	4.2105002	1.5960001	2
61448	Day 5	Lunch	Lunch	1	41	8	0	3	40	0	0	159.60001	0	159.60001	0	1	0	0	2.6600001	grain	2	0	0	0	4.2105002	2.6145	2
61448	Day 6	Dinner	Dinner	1	41	2	0	2	40	0	0	439.20001	0	439.20001	0	1	0	0	2.4400001	prepared meal fast food restaurant	2	0	0	0	4.3920002	0	2
61448	Day 6	Lunch	Lunch	1	41	2	0	2	40	0	0	439.20001	0	439.20001	0	1	0	0	2.4400001	prepared meal fast food restaurant	2	0	0	0	4.3920002	0	2
61448	Day 7	Breakfast	Breakfast	1	41	3	0	9	40	0	0	71.5	0	71.5	0	1	0	0	1.4299999	egg	2	0	0	0	2.7232001	2.0082002	2
61448	Day 7	Breakfast	Breakfast	1	41	3	0	9	40	0	0	29.120001	0	29.120001	0	1	0	0	0.52000004	fruit	2	0	0	0	2.7232001	2.4320002	2
61448	Day 7	Dinner	Dinner	1	41	3	0	9	40	0	0	927	0	927	0	1	0	0	1.03	prepared meal fast food restaurant	2	0	0	0	9.2700005	0	4
61448	Day 7	Lunch	Lunch	1	41	3	0	9	40	0	0	53.25264	0	53.25264	0	1	0	0	5.8700004	nuts	2	0	0	0	6.8356013	6.3030748	3
61448	Day 7	Lunch	Lunch	1	41	3	0	9	40	0	0	143.52	0	143.52	0	1	0	0	5.98	seasonsing	2	0	0	0	6.8356013	5.4004011	3
61448	Day 7	Lunch	Lunch	1	41	3	0	9	40	0	0	108.3875	0	108.3875	0	1	0	0	2.99	fruit	2	0	0	0	6.8356013	5.7517262	3
69431	Day 1	Breakfast	Breakfast	0	33	4	0	9	80	0	0	191.03999	0	191.03999	0	1	0	0	0.95999998	grain	1	0	0	0	2.7417679	0.83136797	2
69431	Day 1	Breakfast	Breakfast	0	33	4	0	9	80	0	0	75.300003	0	75.300003	0	1	0	0	2.51	seasonsing	1	0	0	0	2.7417679	1.9887679	2
69431	Day 1	Dinner	Dinner	0	33	4	0	9	80	0	0	453.60001	68.040001	385.56	0.15000001	0	0	0	1.89	prepared meal fast food restaurant	1	0.14944312	0	0	6.0840001	1.5480002	3
69431	Day 1	Lunch	Lunch	0	33	4	0	9	80	0	0	87.720001	0	87.720001	0	1	0	0	1.72	seasonsing	1	0	0	0	6.4534001	5.5762	3
69431	Day 1	Lunch	Lunch	0	33	4	0	9	80	0	0	186.2	0	186.2	0	1	0	0	1.9	meat	1	0	0	0	6.4534001	4.5914001	3
69431	Day 1	Lunch	Lunch	0	33	4	0	9	80	0	0	138.32001	0	138.32001	0	1	0	0	2.6600001	grain	1	0	0	0	6.4534001	5.0702	3
69431	Day 2	Breakfast	Breakfast	0	33	5	0	10	80	0	0	75.300003	0	75.300003	0	1	0	0	2.51	seasonsing	1	0	0	0	2.174648	1.4216481	1
69431	Day 2	Breakfast	Breakfast	0	33	5	0	10	80	0	0	135.32001	0	135.32001	0	1	0	0	0.68000001	grain	1	0	0	0	2.174648	0.82144809	1
69431	Day 2	Dinner	Dinner	0	33	5	0	10	80	0	0	199.5	0	199.5	0	1	0	0	1.9	meat	1	0	0	0	6.6212001	4.6261997	3
69431	Day 2	Dinner	Dinner	0	33	5	0	10	80	0	0	75.519997	0	75.519997	0	1	0	0	4.7199998	Other processed food	1	0	0	0	6.6212001	5.8659997	3
69431	Day 2	Dinner	Dinner	0	33	5	0	10	80	0	0	73.099998	0	73.099998	0	1	0	0	1.7199999	seasonsing	1	0	0	0	6.6212001	5.8902001	3
69431	Day 2	Dinner	Dinner	0	33	5	0	10	80	0	0	20.879999	10.44	10.44	0.5	0	0	0	0.28999999	seasonsing	1	0.48121181	0	0	6.6212001	6.4123998	3
69431	Day 2	Dinner	Dinner	0	33	5	0	10	80	0	0	138.32001	0	138.32001	0	1	0	0	2.6600001	grain	1	0	0	0	6.6212001	5.2379999	3
69431	Day 3	Breakfast	Breakfast	0	33	6	1	11	80	0	0	75.300003	0	75.300003	0	1	0	0	2.51	seasonsing	1	0	0	0	2.1474519	1.3944519	1
69431	Day 3	Breakfast	Breakfast	0	33	6	1	11	80	0	0	132.64999	92.855003	39.794998	0.69999999	0	0	0	3.7899997	grain	1	0.65266657	0	0	2.1474519	0.820952	1
69431	Day 3	Dinner	Dinner	0	33	6	1	11	80	0	0	271.04001	0	271.04001	0	1	0	0	3.0800002	prepared meal fast food restaurant	1	0	0	0	15.319186	12.608786	4
69431	Day 3	Dinner	Dinner	0	33	6	1	11	80	0	0	68.68	0	68.68	0	1	0	0	1.01	seasonsing	1	0	0	0	15.319186	14.632385	4
69431	Day 3	Dinner	Dinner	0	33	6	1	11	80	0	0	73.057503	73.057503	0	1	0	0	0	1.5300001	prepared meal fast food restaurant	1	0.88137358	0	0	15.319186	14.588611	4
69431	Day 3	Dinner	Dinner	0	33	6	1	11	80	0	0	613.20001	0	613.20001	0	1	0	0	2.1900001	prepared meal fast food restaurant	1	0	0	0	15.319186	9.1871853	4
69431	Day 3	Dinner	Dinner	0	33	6	1	11	80	0	0	79.125	79.125	0	1	0	0	0	2.1099999	seasonsing	1	0.88137358	0	0	15.319186	14.527936	4
69431	Day 3	Dinner	Dinner	0	33	6	1	11	80	0	0	426.81601	336.95999	89.856003	0.78947365	0	0	0	3.1199999	prepared meal fast food restaurant	1	0.72442746	0	0	15.319186	11.051025	4
69431	Day 3	Lunch	Lunch	0	33	6	1	11	80	0	0	199.424	87.248001	112.176	0.43750003	0	0	0	0.75999999	veg	1	0.42462415	0	0	2.09882	0.10457993	1
69431	Day 4	Breakfast	Breakfast	0	33	7	1	14	80	0	0	102.6	0	102.6	0	1	0	0	3.4199998	Other processed food	1	0	0	0	1.6747999	0.64879996	1
69431	Day 4	Breakfast	Breakfast	0	33	7	1	14	80	0	0	31.74	0	31.74	0	1	0	0	5.29	seasonsing	1	0	0	0	1.6747999	1.3573999	1
69431	Day 4	Breakfast	Breakfast	0	33	7	1	14	80	0	0	23.219999	0	23.219999	0	1	0	0	3.8699999	seasonsing	1	0	0	0	1.6747999	1.4425999	1
69431	Day 4	Dinner	Dinner	0	33	7	1	14	80	0	0	122.64	0	122.64	0	1	0	0	2.1900001	prepared meal fast food restaurant	1	0	0	0	13.521601	12.2952	4
69431	Day 4	Dinner	Dinner	0	33	7	1	14	80	0	0	187.67999	164.22	23.459999	0.875	0	0	0	6.7999997	seasonsing	1	0.7901687	0	0	13.521601	11.6448	4
69431	Day 4	Dinner	Dinner	0	33	7	1	14	80	0	0	224.64	179.71201	44.928001	0.79999995	0	0	0	3.1199999	prepared meal fast food restaurant	1	0.73266822	0	0	13.521601	11.2752	4
69431	Day 4	Dinner	Dinner	0	33	7	1	14	80	0	0	507.60001	101.52	406.07999	0.2	0	0	0	2.8199999	prepared meal fast food restaurant	1	0.19869012	0	0	13.521601	8.4456005	4
69431	Day 4	Lunch	Lunch	0	33	7	1	14	80	0	0	280.79999	202.17599	78.624001	0.72000003	0	0	0	3.1199999	prepared meal fast food restaurant	1	0.66897422	0	0	9.1050997	6.2971001	4
69431	Day 4	Lunch	Lunch	0	33	7	1	14	80	0	0	418.60001	104.65	313.95001	0.25	0	0	0	1.8200001	prepared meal fast food restaurant	1	0.24746646	0	0	9.1050997	4.9190998	4
69431	Day 4	Lunch	Lunch	0	33	7	1	14	80	0	0	51.509998	17.17	34.34	0.33333334	0	0	0	1.01	seasonsing	1	0.32745016	0	0	9.1050997	8.5900002	4
69431	Day 4	Lunch	Lunch	0	33	7	1	14	80	0	0	4.1999998	0	4.1999998	0	1	0	0	0.12	veg	1	0	0	0	9.1050997	9.0630999	4
69431	Day 5	Breakfast	Breakfast	0	33	8	0	11	80	0	0	286.82501	206.51401	80.310997	0.72000003	0	0	0	1.49	egg	1	0.66897422	0	0	10.96035	8.0921001	4
69431	Day 5	Breakfast	Breakfast	0	33	8	0	11	80	0	0	117	0	117	0	1	0	0	2.3399999	seasonsing	1	0	0	0	10.96035	9.79035	4
69431	Day 5	Breakfast	Breakfast	0	33	8	0	11	80	0	0	144.16	103.0744	41.085602	0.71500003	0	0	0	2.72	prepared meal fast food restaurant	1	0.66491175	0	0	10.96035	9.5187502	4
69431	Day 5	Breakfast	Breakfast	0	33	8	0	11	80	0	0	87.75	49.139999	38.610001	0.56	0	0	0	3.25	meat	1	0.53422409	0	0	10.96035	10.08285	4
69431	Day 5	Breakfast	Breakfast	0	33	8	0	11	80	0	0	118.3	118.3	0	1	0	0	0	3.3800001	grain	1	0.88137358	0	0	10.96035	9.7773504	4
69431	Day 5	Breakfast	Breakfast	0	33	8	0	11	80	0	0	342	0	342	0	1	0	0	2.28	prepared meal fast food restaurant	1	0	0	0	10.96035	7.5403504	4
69431	Day 5	Dinner	Dinner	0	33	8	0	11	80	0	0	516.672	134.784	381.888	0.26086956	0	0	0	3.1199999	prepared meal fast food restaurant	1	0.25799784	0	0	11.627185	6.460465	4
69431	Day 5	Dinner	Dinner	0	33	8	0	11	80	0	0	139.2	48.720001	90.480003	0.34999999	0	0	0	4.6399999	seasonsing	1	0.34322155	0	0	11.627185	10.235185	4
69431	Day 5	Dinner	Dinner	0	33	8	0	11	80	0	0	77.264999	30.906	46.359001	0.40000001	0	0	0	1.01	seasonsing	1	0.39003533	0	0	11.627185	10.854535	4
69431	Day 5	Dinner	Dinner	0	33	8	0	11	80	0	0	58.48	9.6492004	48.830799	0.16500001	0	0	0	1.72	seasonsing	1	0.16426034	0	0	11.627185	11.042385	4
69431	Day 5	Dinner	Dinner	0	33	8	0	11	80	0	0	371.1015	0	371.1015	0	1	0	0	1.87	meat	1	0	0	0	11.627185	7.9161701	4
69431	Day 6	Breakfast	Breakfast	0	33	2	0	15	80	0	0	131.52	0	131.52	0	1	0	0	5.48	meat	1	0	0	0	8.6946602	7.3794599	4
69431	Day 6	Breakfast	Breakfast	0	33	2	0	15	80	0	0	100.926	0	100.926	0	1	0	0	3.5599999	cheese	1	0	0	0	8.6946602	7.6854	4
69431	Day 6	Breakfast	Breakfast	0	33	2	0	15	80	0	0	131.12	0	131.12	0	1	0	0	1.4899999	egg	1	0	0	0	8.6946602	7.38346	4
69431	Day 6	Breakfast	Breakfast	0	33	2	0	15	80	0	0	108.4	0	108.4	0	1	0	0	2.71	grain	1	0	0	0	8.6946602	7.6106596	4
69431	Day 6	Dinner	Dinner	0	33	2	0	15	80	0	0	366	0	366	0	1	0	0	2.4400001	prepared meal fast food restaurant	1	0	0	0	7.3252501	3.6652503	3
69431	Day 6	Dinner	Dinner	0	33	2	0	15	80	0	0	227.7	0	227.7	0	1	0	0	2.53	grain	1	0	0	0	7.3252501	5.0482502	3
69431	Day 6	Dinner	Dinner	0	33	2	0	15	80	0	0	33	0	33	0	1	0	0	0.5	seasonsing	1	0	0	0	7.3252501	6.9952502	3
69431	Day 6	Dinner	Dinner	0	33	2	0	15	80	0	0	105.825	70.550003	35.275002	0.66666669	0	0	0	4.1500001	seasonsing	1	0.62514514	0	0	7.3252501	6.2670002	3
69431	Day 6	Lunch	Lunch	0	33	2	0	15	80	0	0	311.67999	0	311.67999	0	1	0	0	4.8699999	Other processed food	1	0	0	0	12.98302	9.8662205	4
69431	Day 6	Lunch	Lunch	0	33	2	0	15	80	0	0	186.89999	93.449997	93.449997	0.5	0	0	0	2.6699998	grain	1	0.48121181	0	0	12.98302	11.114019	4
69431	Day 6	Lunch	Lunch	0	33	2	0	15	80	0	0	201.85201	100.926	100.926	0.5	0	0	0	3.5599999	cheese	1	0.48121181	0	0	12.98302	10.964499	4
69431	Day 6	Lunch	Lunch	0	33	2	0	15	80	0	0	91.559998	45.779999	45.779999	0.5	0	0	0	1.0899999	meat	1	0.48121181	0	0	12.98302	12.067419	4
69431	Day 6	Lunch	Lunch	0	33	2	0	15	80	0	0	187.67999	93.839996	93.839996	0.5	0	0	0	6.7999997	seasonsing	1	0.48121181	0	0	12.98302	11.10622	4
69431	Day 7	Breakfast	Breakfast	0	33	3	0	10	80	0	0	102.6	0	102.6	0	1	0	0	3.4199998	Other processed food	1	0	0	0	4.2059999	3.1800001	2
69431	Day 7	Dinner	Dinner	0	33	3	0	10	80	0	0	183	0	183	0	1	0	0	2.4400001	prepared meal fast food restaurant	1	0	0	0	4.4370003	2.6070001	2
69431	Day 7	Dinner	Dinner	0	33	3	0	10	80	0	0	227.7	113.85	113.85	0.5	0	0	0	2.53	grain	1	0.48121181	0	0	4.4370003	2.1600001	2
69431	Day 7	Dinner	Dinner	0	33	3	0	10	80	0	0	33	16.5	16.5	0.5	0	0	0	0.5	seasonsing	1	0.48121181	0	0	4.4370003	4.1070004	2
69431	Day 7	Lunch	Lunch	0	33	3	0	10	80	0	0	324.38	57.924999	266.45499	0.17857143	0	0	0	3.3099999	grain	1	0.17763576	0	0	6.6421852	3.398385	3
69431	Day 7	Lunch	Lunch	0	33	3	0	10	80	0	0	139.84	34.959999	104.88	0.25	0	0	0	1.8399999	seasonsing	1	0.24746646	0	0	6.6421852	5.2437854	3
69431	Day 7	Lunch	Lunch	0	33	3	0	10	80	0	0	168.56351	0	168.56351	0	1	0	0	1.1900001	meat	1	0	0	0	6.6421852	4.9565501	3
69431	Day 7	Lunch	Lunch	0	33	3	0	10	80	0	0	20.16	6.0479999	14.112	0.30000001	0	0	0	0.14	veg	1	0.29567307	0	0	6.6421852	6.4405851	3
69431	Day 7	Lunch	Lunch	0	33	3	0	10	80	0	0	11.275	2.8413	8.4787998	0.252	0	0	0	0.41	veg	1	0.24940629	0	0	6.6421852	6.5294347	3
70810	Day 1	Breakfast	Breakfast	0	53	3	0	13	83	0	0	121.52	0	121.52	0	1	0	0	4.3399997	Other processed food	3	0	0	0	1.2151999	0	1
70810	Day 1	Dinner	Dinner	0	53	3	0	13	83	0	0	121.312	0	121.312	0	1	0	0	8.9199991	seasonsing	3	0	0	0	3.0137501	1.8006301	2
70810	Day 1	Dinner	Dinner	0	53	3	0	13	83	0	0	11.664	0	11.664	0	1	0	0	0.17999998	veg	3	0	0	0	3.0137501	2.89711	2
70810	Day 1	Dinner	Dinner	0	53	3	0	13	83	0	0	168.399	0	168.399	0	1	0	0	1.6500001	meat	3	0	0	0	3.0137501	1.32976	2
70810	Day 1	Evening Snack	Snack	0	53	3	0	13	83	0	0	245.916	0	245.916	0	1	0	0	2.0699999	Other processed food	3	0	0	0	2.4591601	0	1
70810	Day 1	Lunch	Lunch	0	53	3	0	13	83	0	0	170.24001	0	170.24001	0	1	0	0	5.3200002	Other processed food	3	0	0	0	7.6070004	5.9046001	4
70810	Day 1	Lunch	Lunch	0	53	3	0	13	83	0	0	183.12	0	183.12	0	1	0	0	1.0899999	meat	3	0	0	0	7.6070004	5.7758002	4
70810	Day 1	Lunch	Lunch	0	53	3	0	13	83	0	0	199.8	0	199.8	0	1	0	0	4.4400001	Other processed food	3	0	0	0	7.6070004	5.6090002	4
70810	Day 1	Lunch	Lunch	0	53	3	0	13	83	0	0	2.04	0	2.04	0	1	0	0	0.17	veg	3	0	0	0	7.6070004	7.5866003	4
70810	Day 1	Lunch	Lunch	0	53	3	0	13	83	0	0	4.1999998	4.1999998	0	1	0	0	0	0.12	veg	3	0.88137358	0	0	7.6070004	7.5650001	4
70810	Day 1	Lunch	Lunch	0	53	3	0	13	83	0	0	186.89999	0	186.89999	0	1	0	0	2.6699998	grain	3	0	0	0	7.6070004	5.7380004	4
70810	Day 1	Lunch	Lunch	0	53	3	0	13	83	0	0	14.4	0	14.4	0	1	0	0	0.17999999	veg	3	0	0	0	7.6070004	7.4629998	4
70810	Day 2	Breakfast	Breakfast	0	53	4	0	16	83	0	0	217	0	217	0	1	0	0	4.3400002	Other processed food	3	0	0	0	2.1700001	0	1
70810	Day 2	Dinner	Dinner	0	53	4	0	16	83	0	0	84	0	84	0	1	0	0	3	cheese	3	0	0	0	6.0425801	5.20258	3
70810	Day 2	Dinner	Dinner	0	53	4	0	16	83	0	0	399.6463	0	399.6463	0	1	0	0	2.1500001	meat	3	0	0	0	6.0425801	2.6455798	3
70810	Day 2	Dinner	Dinner	0	53	4	0	16	83	0	0	17.556	0	17.556	0	1	0	0	0.32999998	veg	3	0	0	0	6.0425801	5.8670201	3
70810	Day 2	Dinner	Dinner	0	53	4	0	16	83	0	0	114.24	0	114.24	0	1	0	0	4.0799999	grain	3	0	0	0	6.0425801	4.9001799	3
70810	Day 2	Dinner	Dinner	0	53	4	0	16	83	0	0	48.762001	0	48.762001	0	1	0	0	1.72	meat	3	0	0	0	6.0425801	5.5549598	3
70810	Day 2	Evening Snack	Snack	0	53	4	0	16	83	0	0	273.23999	0	273.23999	0	1	0	0	2.0699999	Other processed food	3	0	0	0	2.7323999	0	2
70810	Day 2	Lunch	Lunch	0	53	4	0	16	83	0	0	373.79999	0	373.79999	0	1	0	0	2.6699998	grain	3	0	0	0	14.838161	11.100162	4
70810	Day 2	Lunch	Lunch	0	53	4	0	16	83	0	0	365.97601	0	365.97601	0	1	0	0	6.8000002	seasonsing	3	0	0	0	14.838161	11.178401	4
70810	Day 2	Lunch	Lunch	0	53	4	0	16	83	0	0	2.04	0	2.04	0	1	0	0	0.17	veg	3	0	0	0	14.838161	14.81776	4
70810	Day 2	Lunch	Lunch	0	53	4	0	16	83	0	0	4.1999998	4.1999998	0	1	0	0	0	0.12	veg	3	0.88137358	0	0	14.838161	14.796161	4
70810	Day 2	Lunch	Lunch	0	53	4	0	16	83	0	0	183.12	0	183.12	0	1	0	0	1.0899999	meat	3	0	0	0	14.838161	13.006961	4
70810	Day 2	Lunch	Lunch	0	53	4	0	16	83	0	0	340.48001	0	340.48001	0	1	0	0	5.3200002	Other processed food	3	0	0	0	14.838161	11.433361	4
70810	Day 2	Lunch	Lunch	0	53	4	0	16	83	0	0	14.4	0	14.4	0	1	0	0	0.17999999	veg	3	0	0	0	14.838161	14.69416	4
70810	Day 2	Lunch	Lunch	0	53	4	0	16	83	0	0	199.8	0	199.8	0	1	0	0	4.4400001	Other processed food	3	0	0	0	14.838161	12.84016	4
70810	Day 3	Breakfast	Breakfast	0	53	5	0	14	83	0	0	101.36	0	101.36	0	1	0	0	3.6200001	grain	3	0	0	0	1.7578	0.74419999	1
70810	Day 3	Dinner	Dinner	0	53	5	0	14	83	0	0	94.112259	0	94.112259	0	1	0	0	1.51	meat	3	0	0	0	3.1805584	2.2394359	2
70810	Day 3	Dinner	Dinner	0	53	5	0	14	83	0	0	10.692	0	10.692	0	1	0	0	0.18000001	veg	3	0	0	0	3.1805584	3.0736387	2
70810	Day 3	Dinner	Dinner	0	53	5	0	14	83	0	0	13.2	0	13.2	0	1	0	0	0.44	veg	3	0	0	0	3.1805584	3.0485582	2
70810	Day 3	Dinner	Dinner	0	53	5	0	14	83	0	0	150.6516	0	150.6516	0	1	0	0	4.04	cheese	3	0	0	0	3.1805584	1.6740425	2
70810	Day 3	Dinner	Dinner	0	53	5	0	14	83	0	0	49.400002	0	49.400002	0	1	0	0	0.40000001	fruit	3	0	0	0	3.1805584	2.6865585	2
70810	Day 3	Lunch	Lunch	0	53	5	0	14	83	1	0	285.60001	0	285.60001	0	1	2	0	4.0799999	grain	3	0	0.40000001	0	9.7942209	6.93822	4
70810	Day 3	Lunch	Lunch	0	53	5	0	14	83	1	0	20.691	0	20.691	0	1	2	0	0.32999998	veg	3	0	0.40000001	0	9.7942209	9.5873108	4
70810	Day 3	Lunch	Lunch	0	53	5	0	14	83	0	0	84	0	84	0	1	2	0	3	cheese	3	0	0.40000001	0	9.7942209	8.9542208	4
70810	Day 3	Lunch	Lunch	0	53	5	0	14	83	0	0	572.25348	0	572.25348	0	1	2	0	2.1500001	meat	3	0	0.40000001	0	9.7942209	4.1382155	4
70810	Day 3	Lunch	Lunch	0	53	5	0	14	83	0	0	23.5305	0	23.5305	0	1	2	0	1	meat	3	0	0.40000001	0	9.7942209	9.5589151	4
70810	Day 3	Morning Snack	Snack	0	53	5	0	14	83	0	0	280.79999	0	280.79999	0	1	0	0	3.8999999	Other processed food	3	0	0	0	2.8079998	0	2
70810	Day 4	Breakfast	Breakfast	0	53	6	1	13	83	0	0	202.72	0	202.72	0	1	0	0	3.6200001	grain	3	0	0	0	2.7714002	0.74420011	2
70810	Day 4	Dinner	Dinner	0	53	6	1	13	83	0	0	152.98199	0	152.98199	0	1	0	0	2.6999998	meat	3	0	0	0	7.9156451	6.3858252	4
70810	Day 4	Dinner	Dinner	0	53	6	1	13	83	0	0	66	0	66	0	1	0	0	0.5	seasonsing	3	0	0	0	7.9156451	7.2556453	4
70810	Day 4	Dinner	Dinner	0	53	6	1	13	83	0	0	42	0	42	0	1	0	0	4.1999998	cheese	3	0	0	0	7.9156451	7.495645	4
70810	Day 4	Dinner	Dinner	0	53	6	1	13	83	0	0	293.98251	0	293.98251	0	1	0	0	1.5700001	grain	3	0	0	0	7.9156451	4.9758201	4
70810	Day 4	Dinner	Dinner	0	53	6	1	13	83	0	0	236.60001	88.724998	147.875	0.375	0	0	0	3.3800001	grain	3	0.36672461	0	0	7.9156451	5.5496449	4
70810	Day 4	Morning Snack	Snack	0	53	6	1	13	83	0	0	6.5999999	0	6.5999999	0	1	0	0	0.44	veg	3	0	0	0	5.3658862	5.2998867	3
70810	Day 4	Morning Snack	Snack	0	53	6	1	13	83	0	0	2.7216001	0	2.7216001	0	1	0	0	0.18000001	veg	3	0	0	0	5.3658862	5.3386703	3
70810	Day 4	Morning Snack	Snack	0	53	6	1	13	83	0	0	156	0	156	0	1	0	0	2.5999999	seasonsing	3	0	0	0	5.3658862	3.8058863	3
70810	Day 4	Morning Snack	Snack	0	53	6	1	13	83	0	0	147.84	0	147.84	0	1	0	0	1.54	egg	3	0	0	0	5.3658862	3.8874862	3
70810	Day 4	Morning Snack	Snack	0	53	6	1	13	83	0	0	172.52	0	172.52	0	1	0	0	2.27	prepared meal fast food restaurant	3	0	0	0	5.3658862	3.640686	3
70810	Day 4	Morning Snack	Snack	0	53	6	1	13	83	0	0	50.907001	0	50.907001	0	1	0	0	7.1700001	seasonsing	3	0	0	0	5.3658862	4.8568163	3
70810	Day 5	Breakfast	Breakfast	0	53	7	1	8	83	0	0	111.58375	0	111.58375	0	1	0	0	0.88999999	fruit	3	0	0	0	2.0762	1.026	1
70810	Day 5	Breakfast	Breakfast	0	53	7	1	8	83	0	0	102.6	0	102.6	0	1	0	0	3.4199998	Other processed food	3	0	0	0	2.0762	1.0502	1
70810	Day 5	Lunch	Lunch	0	53	7	1	8	83	0	0	229.47301	0	229.47301	0	1	2	0	2.7	meat	3	0	0.5	0	8.6014805	6.3067498	4
70810	Day 5	Lunch	Lunch	0	53	7	1	8	83	0	0	92.400002	0	92.400002	0	1	2	0	0.5	seasonsing	3	0	0.5	0	8.6014805	7.6774797	4
70810	Day 5	Lunch	Lunch	0	53	7	1	8	83	1	0	419.97501	0	419.97501	0	1	2	0	1.5700001	grain	3	0	0.5	0	8.6014805	4.4017301	4
70810	Day 5	Lunch	Lunch	0	53	7	1	8	83	1	0	118.3	0	118.3	0	1	2	0	3.3800001	grain	3	0	0.5	0	8.6014805	7.4184804	4
70810	Day 6	Afternoon Snack	Snack	0	53	8	0	12	83	0	0	145.2	0	145.2	0	1	0	0	3.3	Other processed food	3	0	0	0	1.452	0	1
70810	Day 6	Dinner	Dinner	0	53	8	0	12	83	0	0	8.4799995	8.4799995	0	1	0	0	0	0.52999997	seasonsing	3	0.88137358	0	0	4.2048001	4.1199999	2
70810	Day 6	Dinner	Dinner	0	53	8	0	12	83	0	0	374.5	74.900002	299.60001	0.2	0	0	0	1.0700001	prepared meal fast food restaurant	3	0.19869012	0	0	4.2048001	0.45980012	2
70810	Day 6	Dinner	Dinner	0	53	8	0	12	83	0	0	37.5	5.625	31.875	0.15000001	0	0	0	2.5	seasonsing	3	0.14944312	0	0	4.2048001	3.8298001	2
70810	Day 6	Evening Snack	Snack	0	53	8	0	12	83	0	0	165.89999	0	165.89999	0	1	0	0	2.3699999	Other processed food	3	0	0	0	1.6589999	0	1
70810	Day 6	Lunch	Lunch	0	53	8	0	12	83	0	0	215.64999	0	215.64999	0	1	0	0	2.27	prepared meal fast food restaurant	3	0	0	0	14.673648	12.517147	4
70810	Day 6	Lunch	Lunch	0	53	8	0	12	83	0	0	5.4000001	0	5.4000001	0	1	0	0	0.18000001	veg	3	0	0	0	14.673648	14.619647	4
70810	Day 6	Lunch	Lunch	0	53	8	0	12	83	0	0	3.2479999	0	3.2479999	0	1	0	0	0.27999997	veg	3	0	0	0	14.673648	14.641167	4
70810	Day 6	Lunch	Lunch	0	53	8	0	12	83	0	0	13.2	0	13.2	0	1	0	0	0.44	veg	3	0	0	0	14.673648	14.541648	4
70810	Day 6	Lunch	Lunch	0	53	8	0	12	83	0	0	655.59998	0	655.59998	0	1	0	0	1.4899999	egg	3	0	0	0	14.673648	8.1176481	4
70810	Day 6	Lunch	Lunch	0	53	8	0	12	83	0	0	472.45276	0	472.45276	0	1	0	0	3.03	meat	3	0	0	0	14.673648	9.9491196	4
70810	Day 6	Lunch	Lunch	0	53	8	0	12	83	0	0	101.814	0	101.814	0	1	0	0	7.1700001	seasonsing	3	0	0	0	14.673648	13.655508	4
70810	Day 7	Breakfast	Breakfast	0	53	2	0	7	83	0	0	224.48	0	224.48	0	1	0	0	3.6799998	grain	3	0	0	0	3.7332001	1.4884001	2
70810	Day 7	Evening Snack	Snack	0	53	2	0	7	83	0	0	165.89999	0	165.89999	0	1	0	0	2.3699999	Other processed food	3	0	0	0	1.6589999	0	1
70810	Day 7	Lunch	Lunch	0	53	2	0	7	83	0	0	229.47301	0	229.47301	0	1	0	0	2.7	meat	3	0	0	0	4.8986301	2.6039002	2
70810	Day 7	Lunch	Lunch	0	53	2	0	7	83	0	0	167.99001	0	167.99001	0	1	0	0	1.5700001	grain	3	0	0	0	4.8986301	3.21873	2
70810	Day 7	Lunch	Lunch	0	53	2	0	7	83	0	0	92.400002	0	92.400002	0	1	0	0	0.5	seasonsing	3	0	0	0	4.8986301	3.9746301	2
70810	Day 7	Morning Snack	Snack	0	53	2	0	7	83	0	0	140.39999	0	140.39999	0	1	0	0	3.8999999	Other processed food	3	0	0	0	1.4039999	0	1
71330	Day 1	Breakfast	Breakfast	0	59	4	0	15	95	0	0	239.02721	0	239.02721	0	1	0	0	1.6	fruit	3	0	0	0.66666669	6.5474	3.3313999	3
71330	Day 1	Breakfast	Breakfast	0	59	4	0	15	95	0	0	94.639999	23.66	70.980003	0.25	0	0	0	0.51999998	fruit	3	0.24746646	0	0.66666669	6.5474	5.6009998	3
71330	Day 1	Dinner	Dinner	0	59	4	0	15	95	0	0	72.009003	0	72.009003	0	1	0	0	2.54	cheese	3	0	0	0.33333334	4.140954	3.4208639	2
71330	Day 1	Dinner	Dinner	0	59	4	0	15	95	0	0	26.4	0	26.4	0	1	0	0	0.5	seasonsing	3	0	0	0.33333334	4.140954	3.8769541	2
71330	Day 1	Dinner	Dinner	0	59	4	0	15	95	0	0	78.764397	0	78.764397	0	1	0	0	8.8400002	seasonsing	3	0	0	0.33333334	4.140954	3.3533099	2
71330	Day 1	Dinner	Dinner	0	59	4	0	15	95	0	0	120.9	0	120.9	0	1	0	0	1.3000001	grain	3	0	0	0.33333334	4.140954	2.9319541	2
71330	Day 1	Dinner	Dinner	0	59	4	0	15	95	0	0	59.849998	0	59.849998	0	1	0	0	2.6599998	grain	3	0	0	0.33333334	4.140954	3.542454	2
71330	Day 1	Lunch	Lunch	0	59	4	0	15	95	0	0	161.28	26.6112	134.66879	0.16500001	0	0	0	2.52	grain	3	0.16426034	0	0.33333334	7.2725954	5.6597948	3
71330	Day 1	Lunch	Lunch	0	59	4	0	15	95	0	0	143.31676	0	143.31676	0	1	0	0	1.2099999	veg	3	0	0	0.33333334	7.2725954	5.7534399	3
71330	Day 1	Lunch	Lunch	0	59	4	0	15	95	0	0	110.32	0	110.32	0	1	0	0	3.9400001	cheese	3	0	0	0.33333334	7.2725954	6.169395	3
71330	Day 1	Lunch	Lunch	0	59	4	0	15	95	0	0	35.279999	0	35.279999	0	1	0	0	2.3999999	seasonsing	3	0	0	0.33333334	7.2725954	6.919795	3
71330	Day 1	Lunch	Lunch	0	59	4	0	15	95	0	0	222.26401	0	222.26401	0	1	0	0	3.7800002	meat	3	0	0	0.33333334	7.2725954	5.0499554	3
71330	Day 1	Lunch	Lunch	0	59	4	0	15	95	0	0	46.200001	0	46.200001	0	1	0	0	3.3	fruit	3	0	0	0.33333334	7.2725954	6.810595	3
71330	Day 2	Breakfast	Breakfast	0	59	5	0	12	95	0	0	143.31676	0	143.31676	0	1	0	1	1.2099999	veg	3	0	0	1	6.7166553	5.1975002	3
71330	Day 2	Breakfast	Breakfast	0	59	5	0	12	95	0	1	519.75	311.85001	207.89999	0.60000002	0	0	1	4.6199999	Other processed food	3	0.56882495	0	1	6.7166553	1.5191553	3
71330	Day 2	Dinner	Dinner	0	59	5	0	12	95	0	0	285.58301	0	285.58301	0	1	0	0	1.5700001	grain	3	0	0	0.2	13.722273	10.866443	4
71330	Day 2	Dinner	Dinner	0	59	5	0	12	95	0	0	5.4000001	0	5.4000001	0	1	0	0	0.15000001	veg	3	0	0	0.2	13.722273	13.668273	4
71330	Day 2	Dinner	Dinner	0	59	5	0	12	95	0	0	106.029	0	106.029	0	1	0	0	1.87	meat	3	0	0	0.2	13.722273	12.661983	4
71330	Day 2	Dinner	Dinner	0	59	5	0	12	95	0	0	187.67999	0	187.67999	0	1	0	0	6.7999997	seasonsing	3	0	0	0.2	13.722273	11.845473	4
71330	Day 2	Dinner	Dinner	0	59	5	0	12	95	0	0	108	0	108	0	1	0	0	0.72000003	seasonsing	3	0	0	0.2	13.722273	12.642273	4
71330	Day 2	Dinner	Dinner	0	59	5	0	12	95	0	0	262.8045	0	262.8045	0	1	0	0	3.0899999	meat	3	0	0	0.2	13.722273	11.094229	4
71330	Day 2	Dinner	Dinner	0	59	5	0	12	95	0	0	110.88	0	110.88	0	1	0	0	1.12	grain	3	0	0	0.2	13.722273	12.613473	4
71330	Day 2	Dinner	Dinner	0	59	5	0	12	95	0	0	105	0	105	0	1	0	0	3.5	grain	3	0	0	0.2	13.722273	12.672273	4
71330	Day 2	Dinner	Dinner	0	59	5	0	12	95	0	0	134.8508	0	134.8508	0	1	0	0	1.1900001	meat	3	0	0	0.2	13.722273	12.373765	4
71330	Day 2	Dinner	Dinner	0	59	5	0	12	95	0	0	66	0	66	0	1	0	0	0.5	seasonsing	3	0	0	0.2	13.722273	13.062273	4
71330	Day 3	Breakfast	Breakfast	0	59	6	1	10	95	0	0	157.5	52.5	105	0.33333334	0	0	0	3.5	cheese	3	0.32745016	0	0.66666669	6.7071004	5.1321001	3
71330	Day 3	Breakfast	Breakfast	0	59	6	1	10	95	0	0	195.21001	64.419296	130.7907	0.32999998	0	0	0	2.4100001	grain	3	0.32428628	0	0.66666669	6.7071004	4.7550001	3
71330	Day 3	Dinner	Dinner	0	59	6	1	10	95	0	0	58.48	0	58.48	0	1	0	0	1.72	seasonsing	3	0	0	0.40000001	5.5122237	4.9274235	3
71330	Day 3	Dinner	Dinner	0	59	6	1	10	95	0	0	119.34	0	119.34	0	1	0	0	8.8400002	seasonsing	3	0	0	0.40000001	5.5122237	4.3188233	3
71330	Day 3	Dinner	Dinner	0	59	6	1	10	95	0	0	192.50235	0	192.50235	0	1	0	0	1.51	meat	3	0	0	0.40000001	5.5122237	3.5871999	3
71330	Day 3	Dinner	Dinner	0	59	6	1	10	95	0	0	26.1	0	26.1	0	1	0	0	0.2	veg	3	0	0	0.40000001	5.5122237	5.2512236	3
71330	Day 3	Lunch	Lunch	0	59	6	1	10	95	0	0	144.01801	0	144.01801	0	1	0	0	2.54	cheese	3	0	0	1	2.00298	0.56279999	1
71330	Day 3	Lunch	Lunch	0	59	6	1	10	95	0	0	56.279999	0	56.279999	0	1	0	0	4.6900001	Other processed food	3	0	0	1	2.00298	1.4401801	1
71330	Day 4	Breakfast	Breakfast	0	59	7	1	14	95	1	0	128.3349	0	128.3349	0	1	2	0	1.51	meat	3	0	0.66666669	0.66666669	2.6429489	1.3595999	2
71330	Day 4	Breakfast	Breakfast	0	59	7	1	14	95	0	0	75.758278	0	75.758278	0	1	2	0	0.52000004	fruit	3	0	0.66666669	0.66666669	2.6429489	1.8681488	2
71330	Day 4	Breakfast	Breakfast	0	59	7	1	14	95	1	0	58.48	0	58.48	0	1	2	0	1.72	seasonsing	3	0	0.66666669	0.66666669	2.6429489	2.0581489	2
71330	Day 4	Dinner	Dinner	0	59	7	1	14	95	0	0	105	0	105	0	1	0	0	3.5	cheese	3	0	0	0.2857143	5.5012593	4.4512591	3
71330	Day 4	Dinner	Dinner	0	59	7	1	14	95	0	0	26.1	0	26.1	0	1	0	0	0.2	veg	3	0	0	0.2857143	5.5012593	5.2402592	3
71330	Day 4	Dinner	Dinner	0	59	7	1	14	95	0	0	66.582001	0	66.582001	0	1	0	0	5.48	meat	3	0	0	0.2857143	5.5012593	4.8354392	3
71330	Day 4	Dinner	Dinner	0	59	7	1	14	95	0	0	0.219375	0	0.219375	0	1	0	0	0.27000001	veg	3	0	0	0.2857143	5.5012593	5.4990654	3
71330	Day 4	Dinner	Dinner	0	59	7	1	14	95	0	0	78.084564	0	78.084564	0	1	0	0	1.47	meat	3	0	0	0.2857143	5.5012593	4.7204137	3
71330	Day 4	Dinner	Dinner	0	59	7	1	14	95	0	0	119.34	0	119.34	0	1	0	0	8.8400002	seasonsing	3	0	0	0.2857143	5.5012593	4.3078594	3
71330	Day 4	Lunch	Lunch	0	59	7	1	14	95	0	0	186.89999	37.380001	149.52	0.2	0	0	0	2.6699998	grain	3	0.19869012	0	0.5	4.24228	2.37328	2
71330	Day 4	Lunch	Lunch	0	59	7	1	14	95	0	0	111.132	22.2264	88.905602	0.2	0	0	0	3.7800002	meat	3	0.19869012	0	0.5	4.24228	3.13096	2
71330	Day 4	Lunch	Lunch	0	59	7	1	14	95	0	0	15.876	3.1752	12.7008	0.2	0	0	0	2.4000001	seasonsing	3	0.19869012	0	0.5	4.24228	4.0835199	2
71330	Day 4	Lunch	Lunch	0	59	7	1	14	95	0	0	110.32	22.063999	88.255997	0.2	0	0	0	3.9400001	cheese	3	0.19869012	0	0.5	4.24228	3.1390798	2
71330	Day 5	Dinner	Dinner	0	59	8	0	11	95	1	0	91.035004	0	91.035004	0	1	4	0	0.90000004	veg	3	0	0.80000001	0.40000001	3.7769074	2.8665574	2
71330	Day 5	Dinner	Dinner	0	59	8	0	11	95	0	0	88.776001	0	88.776001	0	1	4	0	5.48	meat	3	0	0.80000001	0.40000001	3.7769074	2.8891473	2
71330	Day 5	Dinner	Dinner	0	59	8	0	11	95	1	0	0.219375	0.219375	0	1	0	4	0	0.27000001	veg	3	0.88137358	0.80000001	0.40000001	3.7769074	3.7747138	2
71330	Day 5	Dinner	Dinner	0	59	8	0	11	95	1	0	92.660347	0	92.660347	0	1	4	0	1.47	meat	3	0	0.80000001	0.40000001	3.7769074	2.8503039	2
71330	Day 5	Dinner	Dinner	0	59	8	0	11	95	1	0	105	13.125	91.875	0.125	0	4	0	3.5	cheese	3	0.12467675	0.80000001	0.40000001	3.7769074	2.7269073	2
71330	Day 5	Lunch	Lunch	0	59	8	0	11	95	1	0	78.084564	0	78.084564	0	1	5	0	1.47	meat	3	0	0.83333331	0.33333334	3.185066	2.4042203	2
71330	Day 5	Lunch	Lunch	0	59	8	0	11	95	0	0	63.209999	0	63.209999	0	1	5	0	4.3000002	seasonsing	3	0	0.83333331	0.33333334	3.185066	2.5529661	2
71330	Day 5	Lunch	Lunch	0	59	8	0	11	95	1	0	65.519997	0	65.519997	0	1	5	0	4.6799998	meat	3	0	0.83333331	0.33333334	3.185066	2.529866	2
71330	Day 5	Lunch	Lunch	0	59	8	0	11	95	1	0	6.5604	0	6.5604	0	1	5	0	0.28	veg	3	0	0.83333331	0.33333334	3.185066	3.119462	2
71330	Day 5	Lunch	Lunch	0	59	8	0	11	95	1	0	105	0.52499998	104.475	0.005	0	5	0	3.5	cheese	3	0.004999979	0.83333331	0.33333334	3.185066	2.135066	2
71330	Day 5	Lunch	Lunch	0	59	8	0	11	95	1	0	0.131625	0.131625	0	1	0	5	0	0.26999998	veg	3	0.88137358	0.83333331	0.33333334	3.185066	3.1837497	2
71330	Day 6	Breakfast	Breakfast	0	59	2	0	10	95	0	1	346.5	207.89999	138.60001	0.60000002	0	0	1	4.6199999	Other processed food	3	0.56882495	0	1	4.9841552	1.519155	2
71330	Day 6	Breakfast	Breakfast	0	59	2	0	10	95	0	0	143.31676	0	143.31676	0	1	0	1	1.2099999	veg	3	0	0	1	4.9841552	3.4649999	2
71330	Day 6	Dinner	Dinner	0	59	2	0	10	95	0	0	159.782	0	159.782	0	1	0	0	4.04	cheese	3	0	0	0.25	16.206749	14.60893	4
71330	Day 6	Dinner	Dinner	0	59	2	0	10	95	0	0	41.759998	0	41.759998	0	1	0	0	0.28999999	seasonsing	3	0	0	0.25	16.206749	15.789149	4
71330	Day 6	Dinner	Dinner	0	59	2	0	10	95	0	0	119.34	0	119.34	0	1	0	0	8.8400002	seasonsing	3	0	0	0.25	16.206749	15.01335	4
71330	Day 6	Dinner	Dinner	0	59	2	0	10	95	0	0	254.2	0	254.2	0	1	0	0	3.0999999	Other processed food	3	0	0	0.25	16.206749	13.66475	4
71330	Day 6	Dinner	Dinner	0	59	2	0	10	95	0	0	201.11	0	201.11	0	1	0	0	0.65000004	veg	3	0	0	0.25	16.206749	14.195649	4
71330	Day 6	Dinner	Dinner	0	59	2	0	10	95	0	0	95.040001	0	95.040001	0	1	0	0	1.98	seasonsing	3	0	0	0.25	16.206749	15.256349	4
71330	Day 6	Dinner	Dinner	0	59	2	0	10	95	0	0	302.07999	151.03999	151.03999	0.5	0	0	0	4.7199998	Other processed food	3	0.48121181	0	0.25	16.206749	13.185949	4
71330	Day 6	Dinner	Dinner	0	59	2	0	10	95	0	0	447.36301	0	447.36301	0	1	0	0	2.6299999	meat	3	0	0	0.25	16.206749	11.733119	4
71330	Day 7	Breakfast	Breakfast	0	59	3	0	23	95	0	0	86.089119	21.52228	64.566841	0.25	0	0	0	0.52000004	fruit	3	0.24746646	0	0.5	4.2214999	3.4466999	2
71330	Day 7	Breakfast	Breakfast	0	59	3	0	23	95	0	0	63.84	0	63.84	0	1	0	0	3.04	seasonsing	3	0	0	0.5	4.2214999	3.5831001	2
71330	Day 7	Breakfast	Breakfast	0	59	3	0	23	95	0	0	241.53	96.612	144.918	0.40000001	0	0	0	3.8799999	grain	3	0.39003533	0	0.5	4.2214999	1.8061999	2
71330	Day 7	Dinner	Dinner	0	59	3	0	23	95	0	0	83	0	83	0	1	2	0	4.1500001	cheese	3	0	0.25	0.25	8.4597034	7.6297035	4
71330	Day 7	Dinner	Dinner	0	59	3	0	23	95	1	0	192.50235	55.61179	136.89056	0.28888887	0	2	0	1.51	meat	3	0.28501439	0.25	0.25	8.4597034	6.5346804	4
71330	Day 7	Dinner	Dinner	0	59	3	0	23	95	1	0	29.24	0	29.24	0	1	2	0	1.72	seasonsing	3	0	0.25	0.25	8.4597034	8.1673031	4
71330	Day 7	Dinner	Dinner	0	59	3	0	23	95	0	0	119.34	0	119.34	0	1	2	0	8.8400002	seasonsing	3	0	0.25	0.25	8.4597034	7.2663035	4
71330	Day 7	Dinner	Dinner	0	59	3	0	23	95	0	0	56.16	0	56.16	0	1	2	0	0.35999998	veg	3	0	0.25	0.25	8.4597034	7.8981037	4
71330	Day 7	Dinner	Dinner	0	59	3	0	23	95	0	0	194.67999	0	194.67999	0	1	2	0	1.5699999	grain	3	0	0.25	0.25	8.4597034	6.5129032	4
71330	Day 7	Dinner	Dinner	0	59	3	0	23	95	0	0	26.4	0	26.4	0	1	2	0	0.5	seasonsing	3	0	0.25	0.25	8.4597034	8.1957035	4
71330	Day 7	Lunch	Lunch	0	59	3	0	23	95	0	0	54	0	54	0	1	0	0	1.6	fruit	3	0	0	0.18181819	7.6412005	7.1012006	4
71330	Day 7	Lunch	Lunch	0	59	3	0	23	95	0	0	51.099998	36.208	14.892	0.70857143	0	0	0	2.9199998	seasonsing	3	0.65967441	0	0.18181819	7.6412005	7.1302009	4
71330	Day 7	Lunch	Lunch	0	59	3	0	23	95	0	0	3.1199999	0	3.1199999	0	1	0	0	0.15000001	veg	3	0	0	0.18181819	7.6412005	7.6100006	4
71330	Day 7	Lunch	Lunch	0	59	3	0	23	95	0	0	158.34	158.34	0	1	0	0	0	1.12	grain	3	0.88137358	0	0.18181819	7.6412005	6.0578003	4
71330	Day 7	Lunch	Lunch	0	59	3	0	23	95	0	0	0.949	0	0.949	0	1	0	0	0.2	veg	3	0	0	0.18181819	7.6412005	7.631711	4
71330	Day 7	Lunch	Lunch	0	59	3	0	23	95	0	0	27.019737	0	27.019737	0	1	0	0	1.09	meat	3	0	0	0.18181819	7.6412005	7.3710036	4
71330	Day 7	Lunch	Lunch	0	59	3	0	23	95	0	0	56.25	0	56.25	0	1	0	0	2.5	seasonsing	3	0	0	0.18181819	7.6412005	7.0787005	4
71330	Day 7	Lunch	Lunch	0	59	3	0	23	95	0	0	59.136002	57.023998	2.112	0.96428573	0	0	0	2.6400001	meat	3	0.85589296	0	0.18181819	7.6412005	7.0498409	4
71330	Day 7	Lunch	Lunch	0	59	3	0	23	95	0	0	31.481712	0	31.481712	0	1	0	0	1.27	meat	3	0	0	0.18181819	7.6412005	7.3263836	4
71330	Day 7	Lunch	Lunch	0	59	3	0	23	95	0	0	275.625	0	275.625	0	1	0	0	3.5	cheese	3	0	0	0.18181819	7.6412005	4.8849506	4
71330	Day 7	Lunch	Lunch	0	59	3	0	23	95	0	0	47.098625	0.4037025	46.694923	0.008571429	0	0	0	0.94999999	meat	3	0.008571324	0	0.18181819	7.6412005	7.1702142	4
71930	Day 1	Afternoon Snack	Snack	0	60	4	0	9	45	0	0	155.39999	0	155.39999	0	1	0	0	5.1799998	Other processed food	4	0	0	9	1.5539999	0	1
71930	Day 1	Breakfast	Breakfast	0	60	4	0	9	45	1	0	62.02	0	62.02	0	1	1	0	4.4299998	Other processed food	4	0	1	9	0.62019998	0	1
71930	Day 1	Dinner	Dinner	0	60	4	0	9	45	0	1	47.061001	17.647875	29.413124	0.375	0	0	2	0.82999998	meat	4	0.36672461	0	3	3.5975101	3.1269	2
71930	Day 1	Dinner	Dinner	0	60	4	0	9	45	0	0	131.25	17.5	113.75	0.13333334	0	0	2	3.5	grain	4	0.13294141	0	3	3.5975101	2.2850101	2
71930	Day 1	Lunch	Lunch	0	60	4	0	9	45	0	0	196.02	0	196.02	0	1	0	0	2.97	Other processed food	4	0	0	2.25	5.3627906	3.4025903	3
71930	Day 1	Lunch	Lunch	0	60	4	0	9	45	0	0	50.217201	0	50.217201	0	1	0	0	4.04	cheese	4	0	0	2.25	5.3627906	4.8606186	3
71930	Day 1	Lunch	Lunch	0	60	4	0	9	45	0	0	10.44	0	10.44	0	1	0	0	0.28999999	seasonsing	4	0	0	2.25	5.3627906	5.2583904	3
71930	Day 1	Lunch	Lunch	0	60	4	0	9	45	0	0	279.60187	0	279.60187	0	1	0	0	2.6299999	meat	4	0	0	2.25	5.3627906	2.5667717	3
71930	Day 2	Dinner	Dinner	0	60	5	0	4	45	0	0	132.009	0	132.009	0	1	0	0	5.5700002	Other processed food	4	0	0	9	1.3200901	0	1
71930	Day 2	Lunch	Lunch	0	60	5	0	4	45	0	1	33	23.76	9.2399998	0.72000003	0	0	1	0.5	seasonsing	4	0.66897422	0	3	9.8240995	9.4940996	4
71930	Day 2	Lunch	Lunch	0	60	5	0	4	45	0	0	755.15997	407.78641	347.3736	0.54000002	0	0	1	3.4799998	prepared meal fast food restaurant	4	0.51669985	0	3	9.8240995	2.2725	4
71930	Day 4	Breakfast	Breakfast	0	60	7	1	11	45	0	0	23.4	0	23.4	0	1	0	0	0.51999998	seasonsing	4	0	0	2.25	6.2548199	6.0208197	3
71930	Day 4	Breakfast	Breakfast	0	60	7	1	11	45	0	0	101.022	0	101.022	0	1	0	0	3.3900001	seasonsing	4	0	0	2.25	6.2548199	5.2445998	3
71930	Day 4	Breakfast	Breakfast	0	60	7	1	11	45	0	0	378.29999	47.287498	331.01251	0.125	0	0	0	2.9099998	grain	4	0.12467675	0	2.25	6.2548199	2.4718201	3
71930	Day 4	Dinner	Dinner	0	60	7	1	11	45	0	0	259.70001	0	259.70001	0	1	0	0	3.5000002	grain	4	0	0	4.5	4.0854001	1.4884	2
71930	Day 4	Lunch	Lunch	0	60	7	1	11	45	0	0	366.91199	0	366.91199	0	1	0	0	3.1199999	prepared meal fast food restaurant	4	0	0	1.8	8.7393303	5.0702105	4
71930	Day 4	Lunch	Lunch	0	60	7	1	11	45	0	0	374.39999	0	374.39999	0	1	0	0	2.5999999	meat	4	0	0	1.8	8.7393303	4.9953303	4
71930	Day 4	Lunch	Lunch	0	60	7	1	11	45	0	0	80.625	22.575001	58.049999	0.28	0	0	0	4.3000002	seasonsing	4	0.2764647	0	1.8	8.7393303	7.9330807	4
71930	Day 4	Lunch	Lunch	0	60	7	1	11	45	0	0	21.4625	2.83305	18.62945	0.132	0	0	0	1.01	seasonsing	4	0.13161965	0	1.8	8.7393303	8.5247049	4
71930	Day 4	Lunch	Lunch	0	60	7	1	11	45	0	0	30.53355	0	30.53355	0	1	0	0	1.42	prepared meal fast food restaurant	4	0	0	1.8	8.7393303	8.4339943	4
71930	Day 5	Breakfast	Breakfast	0	60	8	0	10	45	0	0	113.49	0	113.49	0	1	0	0	2.9099998	grain	4	0	0	2.25	4.1705999	3.0357001	2
71930	Day 5	Breakfast	Breakfast	0	60	8	0	10	45	0	0	131.52	0	131.52	0	1	0	0	5.48	meat	4	0	0	2.25	4.1705999	2.8553998	2
71930	Day 5	Dinner	Dinner	0	60	8	0	10	45	0	0	19.575001	0	19.575001	0	1	0	0	2.9000001	grain	4	0	0	4.5	0.47855005	0.28280002	1
71930	Day 5	Dinner	Dinner	0	60	8	0	10	45	0	0	28.280001	0	28.280001	0	1	0	0	4.04	cheese	4	0	0	4.5	0.47855005	0.19575003	1
71930	Day 5	Lunch	Lunch	0	60	8	0	10	45	0	0	34.34	4.2925	30.047501	0.125	0	0	2	1.01	seasonsing	4	0.12467675	0	2.25	3.1316001	2.7882001	2
71930	Day 5	Lunch	Lunch	0	60	8	0	10	45	0	1	217.728	54.431999	163.29601	0.25	0	0	2	1.92	meat	4	0.24746646	0	2.25	3.1316001	0.95432007	2
71930	Day 5	Lunch	Lunch	0	60	8	0	10	45	0	1	54.287998	19.000799	35.287201	0.34999999	0	0	2	0.86999995	veg	4	0.34322155	0	2.25	3.1316001	2.5887201	2
71930	Day 5	Lunch	Lunch	0	60	8	0	10	45	0	0	6.8039999	0	6.8039999	0	1	0	2	0.28	veg	4	0	0	2.25	3.1316001	3.0635602	2
71930	Day 6	Breakfast	Breakfast	0	60	2	0	7	45	0	0	191.7	63.261002	128.439	0.33000001	0	0	0	4.2599998	Other processed food	4	0.32428631	0	9	1.9169999	0	1
71930	Day 6	Dinner	Dinner	0	60	2	0	7	45	0	1	305.96399	76.490997	229.47301	0.25	0	0	4	2.6999998	meat	4	0.24746646	0	2.25	7.2164397	4.1567998	3
71930	Day 6	Dinner	Dinner	0	60	2	0	7	45	0	1	52.799999	19.799999	33	0.375	0	0	4	0.5	seasonsing	4	0.36672461	0	2.25	7.2164397	6.6884398	3
71930	Day 6	Dinner	Dinner	0	60	2	0	7	45	0	1	30.24	13.608	16.632	0.44999999	0	0	4	0.28	veg	4	0.43604967	0	2.25	7.2164397	6.9140401	3
71930	Day 6	Dinner	Dinner	0	60	2	0	7	45	0	1	332.64001	110.88	221.75999	0.33333334	0	0	4	1.12	grain	4	0.32745016	0	2.25	7.2164397	3.8900397	3
71930	Day 6	Lunch	Lunch	0	60	2	0	7	45	0	0	56.279999	0	56.279999	0	1	0	0	4.6900001	Other processed food	4	0	0	4.5	1.28289	0.72009003	1
71930	Day 6	Lunch	Lunch	0	60	2	0	7	45	0	0	72.009003	0	72.009003	0	1	0	0	2.54	cheese	4	0	0	4.5	1.28289	0.56279999	1
71930	Day 7	Lunch	Lunch	0	60	3	0	4	45	0	0	399	266	133	0.66666669	0	0	0	1.9	meat	4	0.62514514	0	2.25	6.3714004	2.3814001	3
71930	Day 7	Lunch	Lunch	0	60	3	0	4	45	0	0	64.803421	12.960684	51.842735	0.2	0	0	0	0.69000006	fruit	4	0.19869012	0	2.25	6.3714004	5.6952	3
71930	Day 7	Lunch	Lunch	0	60	3	0	4	45	0	0	15.12	0	15.12	0	1	0	0	0.28	veg	4	0	0	2.25	6.3714004	6.2202001	3
72630	Day 1	Afternoon Snack	Snack	0	55	2	0	12	65	0	1	185.60001	0	185.60001	0	1	0	1	4.6400003	Other processed food	3	0	0	5	1.8560001	0	1
72630	Day 1	Breakfast	Breakfast	0	55	2	0	12	65	0	0	213.07001	0	213.07001	0	1	0	0	1.49	egg	3	0	0	2.5	2.1824501	0.05175003	1
72630	Day 1	Breakfast	Breakfast	0	55	2	0	12	65	0	0	5.1750002	0	5.1750002	0	1	0	0	0.23	veg	3	0	0	2.5	2.1824501	2.1307001	1
72630	Day 1	Dinner	Dinner	0	55	2	0	12	65	0	0	12.09	0	12.09	0	1	0	0	0.93000001	seasonsing	3	0	0	1	2.9016602	2.7807603	2
72630	Day 1	Dinner	Dinner	0	55	2	0	12	65	0	0	5.6160002	0	5.6160002	0	1	0	0	0.78000003	Tofu	3	0	0	1	2.9016602	2.8455002	2
72630	Day 1	Dinner	Dinner	0	55	2	0	12	65	0	0	18.9	0	18.9	0	1	0	0	0.14999999	veg	3	0	0	1	2.9016602	2.7126603	2
72630	Day 1	Dinner	Dinner	0	55	2	0	12	65	0	0	236.60001	0	236.60001	0	1	0	0	0.65000004	veg	3	0	0	1	2.9016602	0.53566009	2
72630	Day 1	Dinner	Dinner	0	55	2	0	12	65	0	0	16.959999	0	16.959999	0	1	0	0	0.52999997	seasonsing	3	0	0	1	2.9016602	2.7320602	2
72630	Day 1	Lunch	Lunch	0	55	2	0	12	65	0	0	5.7600002	0	5.7600002	0	1	0	0	0.32000002	veg	3	0	0	1.25	2.2593124	2.2017126	1
72630	Day 1	Lunch	Lunch	0	55	2	0	12	65	0	0	77.087997	0	77.087997	0	1	0	0	1.5999999	fruit	3	0	0	1.25	2.2593124	1.4884324	1
72630	Day 1	Lunch	Lunch	0	55	2	0	12	65	0	0	106.94575	0	106.94575	0	1	0	0	1.51	meat	3	0	0	1.25	2.2593124	1.189855	1
72630	Day 2	Afternoon Snack	Snack	0	55	3	0	10	65	0	0	78.341118	0	78.341118	0	1	0	1	0.52000004	fruit	3	0	0	1.6666666	1.8994581	1.124658	1
72630	Day 2	Afternoon Snack	Snack	0	55	3	0	10	65	0	0	61.776001	0	61.776001	0	1	0	1	0.35999998	veg	3	0	0	1.6666666	1.8994581	1.281698	1
72630	Day 2	Afternoon Snack	Snack	0	55	3	0	10	65	0	1	50.6898	26.2836	24.4062	0.51851857	0	0	1	0.18000001	veg	3	0.49771369	0	1.6666666	1.8994581	1.39256	1
72630	Day 2	Breakfast	Breakfast	0	55	3	0	10	65	1	0	185.60001	0	185.60001	0	1	1	0	4.6400003	Other processed food	3	0	1	5	1.8560001	0	1
72630	Day 2	Dinner	Dinner	0	55	3	0	10	65	0	1	58.400002	23.360001	35.040001	0.40000001	0	0	3	1.6	fruit	3	0.39003533	0	1.6666666	1.568266	0.98426598	1
72630	Day 2	Dinner	Dinner	0	55	3	0	10	65	0	1	85.556602	21.389151	64.16745	0.25	0	0	3	1.51	meat	3	0.24746646	0	1.6666666	1.568266	0.71269995	1
72630	Day 2	Dinner	Dinner	0	55	3	0	10	65	0	1	12.87	4.29	8.5799999	0.33333331	0	0	3	0.29999998	veg	3	0.32745013	0	1.6666666	1.568266	1.439566	1
72630	Day 2	Evening Snack	Snack	0	55	3	0	10	65	1	0	23.360001	0	23.360001	0	1	3	0	1.6	fruit	3	0	1	1.6666666	0.49039149	0.2567915	1
72630	Day 2	Evening Snack	Snack	0	55	3	0	10	65	1	0	21.389151	0	21.389151	0	1	3	0	1.51	meat	3	0	1	1.6666666	0.49039149	0.27649999	1
72630	Day 2	Evening Snack	Snack	0	55	3	0	10	65	1	0	4.29	0	4.29	0	1	3	0	0.29999998	veg	3	0	1	1.6666666	0.49039149	0.4474915	1
72630	Day 3	Afternoon Snack	Snack	0	55	4	0	18	65	0	0	11.16	0	11.16	0	1	0	0	0.17999999	veg	3	0	0	5	0.1116	0	1
72630	Day 3	Breakfast	Breakfast	0	55	4	0	18	65	0	0	39.525002	0	39.525002	0	1	0	0	0.50999999	fruit	3	0	0	0.625	2.8982139	2.5029638	2
72630	Day 3	Breakfast	Breakfast	0	55	4	0	18	65	0	0	37.380001	0	37.380001	0	1	0	0	5.3400002	nuts	3	0	0	0.625	2.8982139	2.5244138	2
72630	Day 3	Breakfast	Breakfast	0	55	4	0	18	65	0	0	111.305	0	111.305	0	1	0	0	1.97	nuts	3	0	0	0.625	2.8982139	1.7851639	2
72630	Day 3	Dinner	Dinner	0	55	4	0	18	65	0	0	171.1132	0	171.1132	0	1	0	0	1.51	meat	3	0	0	1.6666666	2.8330121	1.1218801	2
72630	Day 3	Dinner	Dinner	0	55	4	0	18	65	0	0	77.087997	0	77.087997	0	1	0	0	1.5999999	fruit	3	0	0	1.6666666	2.8330121	2.0621321	2
72630	Day 3	Dinner	Dinner	0	55	4	0	18	65	0	0	35.099998	0	35.099998	0	1	0	0	0.29999998	veg	3	0	0	1.6666666	2.8330121	2.482012	2
72630	Day 3	Lunch	Lunch	0	55	4	0	18	65	0	0	128.3349	0	128.3349	0	1	0	0	1.51	meat	3	0	0	0.83333331	3.006912	1.723563	2
72630	Day 3	Lunch	Lunch	0	55	4	0	18	65	0	0	58.400002	0	58.400002	0	1	0	0	1.6	fruit	3	0	0	0.83333331	3.006912	2.4229119	2
72630	Day 3	Lunch	Lunch	0	55	4	0	18	65	0	0	5.7600002	0	5.7600002	0	1	0	0	0.32000002	veg	3	0	0	0.83333331	3.006912	2.9493117	2
72630	Day 3	Lunch	Lunch	0	55	4	0	18	65	0	0	5.7750001	0	5.7750001	0	1	0	0	0.25	veg	3	0	0	0.83333331	3.006912	2.949162	2
72630	Day 3	Lunch	Lunch	0	55	4	0	18	65	0	0	66.283798	0	66.283798	0	1	0	0	0.82999998	veg	3	0	0	0.83333331	3.006912	2.344074	2
72630	Day 4	Afternoon Snack	Snack	0	55	5	0	11	65	0	0	47.628716	0	47.628716	0	1	0	0	0.52999997	prepared meal fast food restaurant	3	0	0	5	0.40279999	0	1
72630	Day 4	Breakfast	Breakfast	0	55	5	0	11	65	0	0	180.32001	0	180.32001	0	1	0	0	1.96	egg	3	0	0	2.5	1.8528001	0.049600068	1
72630	Day 4	Dinner	Dinner	0	55	5	0	11	65	0	0	149.72404	0	149.72404	0	1	0	0	1.51	meat	3	0	0	1.6666666	2.3544405	0.85720003	1
72630	Day 4	Dinner	Dinner	0	55	5	0	11	65	0	0	39	0	39	0	1	0	0	0.30000001	veg	3	0	0	1.6666666	2.3544405	1.9644405	1
72630	Day 4	Dinner	Dinner	0	55	5	0	11	65	0	0	46.720001	0	46.720001	0	1	0	0	1.6	fruit	3	0	0	1.6666666	2.3544405	1.8872404	1
72630	Day 4	Lunch	Lunch	0	55	5	0	11	65	0	0	66.283798	0	66.283798	0	1	0	0	0.82999998	veg	3	0	0	1	2.949162	2.286324	2
72630	Day 4	Lunch	Lunch	0	55	5	0	11	65	0	0	58.400002	0	58.400002	0	1	0	0	1.6	fruit	3	0	0	1	2.949162	2.3651621	2
72630	Day 4	Lunch	Lunch	0	55	5	0	11	65	0	0	128.3349	0	128.3349	0	1	0	0	1.51	meat	3	0	0	1	2.949162	1.665813	2
72630	Day 4	Lunch	Lunch	0	55	5	0	11	65	0	0	5.7600002	0	5.7600002	0	1	0	0	0.32000002	veg	3	0	0	1	2.949162	2.891562	2
72630	Day 5	Breakfast	Breakfast	0	55	6	1	14	65	0	0	37.380001	0	37.380001	0	1	0	0	5.3400002	nuts	3	0	0	1	2.8795502	2.5057502	2
72630	Day 5	Breakfast	Breakfast	0	55	6	1	14	65	0	0	111.305	0	111.305	0	1	0	0	1.97	nuts	3	0	0	1	2.8795502	1.7665002	2
72630	Day 5	Breakfast	Breakfast	0	55	6	1	14	65	0	0	31.620001	0	31.620001	0	1	0	0	0.50999999	fruit	3	0	0	1	2.8795502	2.5633502	2
72630	Day 5	Dinner	Dinner	0	55	6	1	14	65	0	0	185.39999	0	185.39999	0	1	0	0	5.1499996	Other processed food	3	0	0	1.25	4.2084408	2.3544407	2
72630	Day 5	Dinner	Dinner	0	55	6	1	14	65	0	0	149.72404	0	149.72404	0	1	0	0	1.51	meat	3	0	0	1.25	4.2084408	2.7112	2
72630	Day 5	Dinner	Dinner	0	55	6	1	14	65	0	0	46.720001	0	46.720001	0	1	0	0	1.6	fruit	3	0	0	1.25	4.2084408	3.7412405	2
72630	Day 5	Dinner	Dinner	0	55	6	1	14	65	0	0	39	0	39	0	1	0	0	0.30000001	veg	3	0	0	1.25	4.2084408	3.8184404	2
72630	Day 5	Lunch	Lunch	0	55	6	1	14	65	0	0	85.556602	0	85.556602	0	1	0	0	1.51	meat	3	0	0	1	2.3715	1.5159341	1
72630	Day 5	Lunch	Lunch	0	55	6	1	14	65	0	0	60.257999	0	60.257999	0	1	0	0	0.82999998	veg	3	0	0	1	2.3715	1.7689202	1
72630	Day 5	Lunch	Lunch	0	55	6	1	14	65	0	0	5.7600002	0	5.7600002	0	1	0	0	0.32000002	veg	3	0	0	1	2.3715	2.3139002	1
72630	Day 5	Lunch	Lunch	0	55	6	1	14	65	0	0	58.400002	0	58.400002	0	1	0	0	1.6	fruit	3	0	0	1	2.3715	1.7875	1
72930	Day 1	Afternoon Snack	Snack	0	54	5	0	14	76	0	0	231.77	0	231.77	0	1	0	0	5.3899999	Other processed food	3	0	0	4	2.3177001	0	1
72930	Day 1	Breakfast	Breakfast	0	54	5	0	14	76	0	0	101.1381	0	101.1381	0	1	0	0	1.1900001	meat	3	0	0	2	2.8145809	1.8032001	2
72930	Day 1	Breakfast	Breakfast	0	54	5	0	14	76	0	0	180.32001	0	180.32001	0	1	0	0	1.96	egg	3	0	0	2	2.8145809	1.0113809	2
72930	Day 1	Dinner	Dinner	0	54	5	0	14	76	0	0	145.125	56.4375	88.6875	0.3888889	0	0	0	4.3000002	seasonsing	3	0.37969926	0	0.66666669	13.867976	12.416726	4
72930	Day 1	Dinner	Dinner	0	54	5	0	14	76	0	0	663.68158	58.07214	605.60944	0.087499999	0	0	0	3.24	meat	3	0.087388724	0	0.66666669	13.867976	7.3879762	4
72930	Day 1	Dinner	Dinner	0	54	5	0	14	76	0	0	91.600647	20.3557	71.244949	0.22222222	0	0	0	1.42	prepared meal fast food restaurant	3	0.22043273	0	0.66666669	13.867976	12.95197	4
72930	Day 1	Dinner	Dinner	0	54	5	0	14	76	0	0	10.24	0	10.24	0	1	0	0	0.16	veg	3	0	0	0.66666669	13.867976	13.765576	4
72930	Day 1	Lunch	Lunch	0	54	5	0	14	76	0	0	150.64	0	150.64	0	1	0	0	5.3800001	Other processed food	3	0	0	2	5.2256498	3.71925	3
72930	Day 1	Morning Snack	Snack	0	54	5	0	14	76	0	0	191.7	0	191.7	0	1	0	0	4.2599998	Other processed food	3	0	0	1.3333334	2.4438	0.5268001	1
72930	Day 2	Breakfast	Breakfast	0	54	6	1	13	76	0	0	56.16	0	56.16	0	1	0	0	4.6799998	meat	3	0	0	1.3333334	6.0926971	5.5310974	3
72930	Day 2	Breakfast	Breakfast	0	54	6	1	13	76	0	0	131.12	0	131.12	0	1	0	0	1.4899999	egg	3	0	0	1.3333334	6.0926971	4.781497	3
72930	Day 2	Breakfast	Breakfast	0	54	6	1	13	76	0	0	421.98975	6.4921498	415.49759	0.015384616	0	0	0	2.29	meat	3	0.015384009	0	1.3333334	6.0926971	1.8727996	3
72930	Day 2	Dinner	Dinner	0	54	6	1	13	76	0	0	860.28003	0	860.28003	0	1	0	0	3.21	prepared meal fast food restaurant	3	0	0	0.80000001	14.068302	5.4655018	4
72930	Day 2	Dinner	Dinner	0	54	6	1	13	76	0	0	122.1342	97.707359	24.42684	0.79999995	0	0	0	1.42	prepared meal fast food restaurant	3	0.73266822	0	0.80000001	14.068302	12.84696	4
72930	Day 2	Dinner	Dinner	0	54	6	1	13	76	0	0	187.2	0	187.2	0	1	0	0	2.5999999	meat	3	0	0	0.80000001	14.068302	12.196302	4
72930	Day 2	Lunch	Lunch	0	54	6	1	13	76	0	0	81.422798	0	81.422798	0	1	0	0	1.42	prepared meal fast food restaurant	3	0	0	1.3333334	9.5036526	8.6894255	4
72930	Day 2	Lunch	Lunch	0	54	6	1	13	76	0	0	75.142502	0	75.142502	0	1	0	0	4.3000002	seasonsing	3	0	0	1.3333334	9.5036526	8.7522278	4
72930	Day 2	Lunch	Lunch	0	54	6	1	13	76	0	0	832.20209	73.233788	758.96832	0.088	0	0	0	3.24	meat	3	0.087886818	0	1.3333334	9.5036526	1.5656531	4
72930	Day 3	Breakfast	Breakfast	0	54	7	1	6	76	0	0	92.400002	0	92.400002	0	1	0	0	1.5400001	egg	3	0	0	2	1.2116076	0.28760758	1
72930	Day 3	Breakfast	Breakfast	0	54	7	1	6	76	0	0	28.760759	0	28.760759	0	1	0	0	4.04	cheese	3	0	0	2	1.2116076	0.92400002	1
72930	Day 3	Dinner	Dinner	0	54	7	1	6	76	0	0	289.06	115.624	173.436	0.39999998	0	0	0	1.9399999	Other processed food	3	0.3900353	0	2	6.7006001	3.8099999	3
72930	Day 3	Dinner	Dinner	0	54	7	1	6	76	0	0	381	30.48	350.51999	0.079999998	0	0	0	2.54	prepared meal fast food restaurant	3	0.079914913	0	2	6.7006001	2.8906	3
72930	Day 4	Breakfast	Breakfast	0	54	8	0	10	76	0	0	153.45	0	153.45	0	1	0	0	0.59999996	fruit	3	0	0	4	1.5345	0	1
72930	Day 4	Dinner	Dinner	0	54	8	0	10	76	0	0	129	0	129	0	1	0	0	4.3000002	seasonsing	3	0	0	1.3333334	1.6316077	0.34160766	1
72930	Day 4	Dinner	Dinner	0	54	8	0	10	76	0	0	28.760759	0	28.760759	0	1	0	0	4.04	cheese	3	0	0	1.3333334	1.6316077	1.3440001	1
72930	Day 4	Dinner	Dinner	0	54	8	0	10	76	0	0	5.4000001	0	5.4000001	0	1	0	0	0.15000001	veg	3	0	0	1.3333334	1.6316077	1.5776078	1
72930	Day 4	Lunch	Lunch	0	54	8	0	10	76	0	0	421.98975	0	421.98975	0	1	2	0	2.29	meat	3	0	0.33333334	0.66666669	9.5395851	5.3196874	4
72930	Day 4	Lunch	Lunch	0	54	8	0	10	76	1	0	59.689999	15.5194	44.170601	0.25999999	0	2	0	0.94	veg	3	0.25715634	0.33333334	0.66666669	9.5395851	8.9426851	4
72930	Day 4	Lunch	Lunch	0	54	8	0	10	76	0	0	3.24	0	3.24	0	1	2	0	0.14999999	veg	3	0	0.33333334	0.66666669	9.5395851	9.507185	4
72930	Day 4	Lunch	Lunch	0	54	8	0	10	76	0	0	28.760759	0	28.760759	0	1	2	0	4.04	cheese	3	0	0.33333334	0.66666669	9.5395851	9.2519779	4
72930	Day 4	Lunch	Lunch	0	54	8	0	10	76	1	0	375.77802	72.264999	303.513	0.1923077	0	2	0	1.9400001	Other processed food	3	0.19114166	0.33333334	0.66666669	9.5395851	5.781805	4
72930	Day 4	Lunch	Lunch	0	54	8	0	10	76	0	0	64.5	0	64.5	0	1	2	0	4.3000002	seasonsing	3	0	0.33333334	0.66666669	9.5395851	8.8945847	4
72930	Day 5	Dinner	Dinner	0	54	2	0	8	76	0	0	28.760759	0	28.760759	0	1	0	0	4.04	cheese	3	0	0	1.3333334	1.6856076	1.398	1
72930	Day 5	Dinner	Dinner	0	54	2	0	8	76	0	0	129	0	129	0	1	0	0	4.3000002	seasonsing	3	0	0	1.3333334	1.6856076	0.39560759	1
72930	Day 5	Dinner	Dinner	0	54	2	0	8	76	0	0	10.8	0	10.8	0	1	0	0	0.15000001	veg	3	0	0	1.3333334	1.6856076	1.5776076	1
72930	Day 5	Lunch	Lunch	0	54	2	0	8	76	1	0	346.87201	0	346.87201	0	1	2	0	1.9400001	Other processed food	3	0	1	2	7.3640099	3.8952899	3
72930	Day 5	Lunch	Lunch	0	54	2	0	8	76	1	0	389.52899	0	389.52899	0	1	2	0	2.29	meat	3	0	1	2	7.3640099	3.4687202	3
72930	Day 6	Breakfast	Breakfast	0	54	3	0	11	76	0	0	144.16	0	144.16	0	1	0	0	2.72	prepared meal fast food restaurant	3	0	0	1	8.3906002	6.9490004	4
72930	Day 6	Breakfast	Breakfast	0	54	3	0	11	76	0	0	55.599998	0	55.599998	0	1	0	0	2.78	Jams	3	0	0	1	8.3906002	7.8346004	4
72930	Day 6	Breakfast	Breakfast	0	54	3	0	11	76	0	0	471.89999	0	471.89999	0	1	0	0	2.8599999	prepared meal fast food restaurant	3	0	0	1	8.3906002	3.6716001	4
72930	Day 6	Dinner	Dinner	0	54	3	0	11	76	0	1	432.05399	126.01575	306.03824	0.29166666	0	0	4	2.5399997	cheese	3	0.28768206	0	1	7.5808272	3.2602873	4
72930	Day 6	Dinner	Dinner	0	54	3	0	11	76	0	1	34.98	23.1	11.88	0.66037738	0	0	4	0.5	seasonsing	3	0.61990452	0	1	7.5808272	7.2310271	4
72930	Day 6	Dinner	Dinner	0	54	3	0	11	76	0	1	238.67999	41.769001	196.911	0.175	0	0	4	8.8400002	seasonsing	3	0.17411886	0	1	7.5808272	5.1940269	4
72930	Day 6	Dinner	Dinner	0	54	3	0	11	76	0	1	52.368752	14.9625	37.40625	0.2857143	0	0	4	2.6600001	grain	3	0.28196326	0	1	7.5808272	7.0571394	4
72930	Day 6	Lunch	Lunch	0	54	3	0	11	76	0	0	150.64	0	150.64	0	1	0	0	5.3800001	Other processed food	3	0	0	2	4.4818001	2.9753997	2
72930	Day 7	Afternoon Snack	Snack	0	54	4	0	14	76	1	0	14.9625	0	14.9625	0	1	4	0	2.6599998	grain	3	0	1	1	2.0904598	1.940835	1
72930	Day 7	Afternoon Snack	Snack	0	54	4	0	14	76	1	0	108.0135	0	108.0135	0	1	4	0	2.5399997	cheese	3	0	1	1	2.0904598	1.010325	1
72930	Day 7	Afternoon Snack	Snack	0	54	4	0	14	76	1	0	26.4	13.2	13.2	0.5	0	4	0	0.5	seasonsing	3	0.48121181	1	1	2.0904598	1.82646	1
72930	Day 7	Afternoon Snack	Snack	0	54	4	0	14	76	1	0	59.669998	0	59.669998	0	1	4	0	8.8400002	seasonsing	3	0	1	1	2.0904598	1.4937599	1
72930	Day 7	Dinner	Dinner	0	54	4	0	14	76	0	0	141.89999	0	141.89999	0	1	0	0	4.2999997	seasonsing	3	0	0	1	2.5553658	1.136366	2
72930	Day 7	Dinner	Dinner	0	54	4	0	14	76	0	0	85.556602	0	85.556602	0	1	0	0	1.51	meat	3	0	0	1	2.5553658	1.6997998	2
72930	Day 7	Dinner	Dinner	0	54	4	0	14	76	0	0	13.5	0	13.5	0	1	0	0	0.15000001	veg	3	0	0	1	2.5553658	2.4203658	2
72930	Day 7	Dinner	Dinner	0	54	4	0	14	76	0	0	14.58	0	14.58	0	1	0	0	0.17999999	veg	3	0	0	1	2.5553658	2.4095659	2
72930	Day 7	Lunch	Lunch	0	54	4	0	14	76	1	0	222.5	0	222.5	0	1	2	0	2.5	prepared meal fast food restaurant	3	0	0.5	1	4.4239497	2.1989498	2
72930	Day 7	Lunch	Lunch	0	54	4	0	14	76	1	0	112.395	0	112.395	0	1	2	0	1.27	veg	3	0	0.5	1	4.4239497	3.3	2
72930	Day 7	Lunch	Lunch	0	54	4	0	14	76	0	0	4.8000002	1.2	3.5999999	0.25	0	2	0	0.15000001	seasonsing	3	0.24746646	0.5	1	4.4239497	4.3759499	2
72930	Day 7	Lunch	Lunch	0	54	4	0	14	76	0	0	102.7	0	102.7	0	1	2	0	1.3	grain	3	0	0.5	1	4.4239497	3.39695	2
74030	Day 1	Dinner	Dinner	0	56	5	0	9	68	0	0	6.79	0	6.79	0	1	0	0	0.34999999	veg	3	0	0	0	0.76744401	0.69954401	1
74030	Day 1	Dinner	Dinner	0	56	5	0	9	68	0	0	6.2399998	0	6.2399998	0	1	0	0	0.77999997	Tofu	3	0	0	0	0.76744401	0.70504403	1
74030	Day 1	Dinner	Dinner	0	56	5	0	9	68	0	0	35.650002	0	35.650002	0	1	0	0	0.23	veg	3	0	0	0	0.76744401	0.41094398	1
74030	Day 1	Dinner	Dinner	0	56	5	0	9	68	0	0	13.65	0	13.65	0	1	0	0	0.34999999	veg	3	0	0	0	0.76744401	0.63094401	1
74030	Day 1	Dinner	Dinner	0	56	5	0	9	68	0	0	14.4144	0	14.4144	0	1	0	0	0.28	veg	3	0	0	0	0.76744401	0.62330002	1
74030	Day 1	Lunch	Lunch	0	56	5	0	9	68	1	0	144.01801	0	144.01801	0	1	4	0	2.54	cheese	3	0	1	0	4.0038948	2.563715	2
74030	Day 1	Lunch	Lunch	0	56	5	0	9	68	1	0	14.4	0	14.4	0	1	4	0	0.17999999	veg	3	0	1	0	4.0038948	3.859895	2
74030	Day 1	Lunch	Lunch	0	56	5	0	9	68	1	0	28.08	0	28.08	0	1	4	0	0.35999998	veg	3	0	1	0	4.0038948	3.7230952	2
74030	Day 1	Lunch	Lunch	0	56	5	0	9	68	1	0	213.89149	0	213.89149	0	1	4	0	1.51	meat	3	0	1	0	4.0038948	1.86498	2
74030	Day 2	Breakfast	Breakfast	0	56	6	1	11	68	0	0	5.46	0	5.46	0	1	0	0	0.28	veg	3	0	0	0	1.7453499	1.6907498	1
74030	Day 2	Breakfast	Breakfast	0	56	6	1	11	68	0	0	163.89999	0	163.89999	0	1	0	0	1.4899999	egg	3	0	0	0	1.7453499	0.10634995	1
74030	Day 2	Breakfast	Breakfast	0	56	6	1	11	68	0	0	5.1750002	0	5.1750002	0	1	0	0	0.23	veg	3	0	0	0	1.7453499	1.6935998	1
74030	Day 2	Dinner	Dinner	0	56	6	1	11	68	0	0	112.53	0	112.53	0	1	0	0	1.21	veg	3	0	0	0	5.7603002	4.6350002	3
74030	Day 2	Dinner	Dinner	0	56	6	1	11	68	0	0	463.5	0	463.5	0	1	0	0	1.03	prepared meal fast food restaurant	3	0	0	0	5.7603002	1.1253003	3
74030	Day 2	Lunch	Lunch	0	56	6	1	11	68	0	0	6.79	0	6.79	0	1	0	0	0.34999999	veg	3	0	0	0	2.227844	2.1599441	1
74030	Day 2	Lunch	Lunch	0	56	6	1	11	68	0	0	35.650002	0	35.650002	0	1	0	0	0.23	veg	3	0	0	0	2.227844	1.871344	1
74030	Day 2	Lunch	Lunch	0	56	6	1	11	68	0	0	98.279999	0	98.279999	0	1	0	0	0.77999997	Tofu	3	0	0	0	2.227844	1.245044	1
74030	Day 2	Lunch	Lunch	0	56	6	1	11	68	0	0	13.65	0	13.65	0	1	0	0	0.34999999	veg	3	0	0	0	2.227844	2.0913439	1
74030	Day 2	Lunch	Lunch	0	56	6	1	11	68	0	0	54	0	54	0	1	0	0	0.89999998	veg	3	0	0	0	2.227844	1.6878439	1
74030	Day 2	Lunch	Lunch	0	56	6	1	11	68	0	0	14.4144	0	14.4144	0	1	0	0	0.28	veg	3	0	0	0	2.227844	2.0836999	1
74030	Day 3	Afternoon Snack	Snack	0	56	7	1	14	68	0	0	50.02	0	50.02	0	1	0	0	0.41	veg	3	0	0	0	0.50020003	0	1
74030	Day 3	Breakfast	Breakfast	0	56	7	1	14	68	0	0	10.92	0	10.92	0	1	0	0	0.28	veg	3	0	0	0	2.4093001	2.3001001	1
74030	Day 3	Breakfast	Breakfast	0	56	7	1	14	68	0	0	216.34801	0	216.34801	0	1	0	0	1.4900001	egg	3	0	0	0	2.4093001	0.24582	1
74030	Day 3	Breakfast	Breakfast	0	56	7	1	14	68	0	0	13.662	0	13.662	0	1	0	0	0.22999999	veg	3	0	0	0	2.4093001	2.27268	1
74030	Day 3	Dinner	Dinner	0	56	7	1	14	68	0	0	13.65	0	13.65	0	1	0	0	0.34999999	veg	3	0	0	0	1.6878439	1.551344	1
74030	Day 3	Dinner	Dinner	0	56	7	1	14	68	0	0	35.650002	0	35.650002	0	1	0	0	0.23	veg	3	0	0	0	1.6878439	1.331344	1
74030	Day 3	Dinner	Dinner	0	56	7	1	14	68	0	0	98.279999	0	98.279999	0	1	0	0	0.77999997	Tofu	3	0	0	0	1.6878439	0.70504397	1
74030	Day 3	Dinner	Dinner	0	56	7	1	14	68	0	0	6.79	0	6.79	0	1	0	0	0.34999999	veg	3	0	0	0	1.6878439	1.619944	1
74030	Day 3	Dinner	Dinner	0	56	7	1	14	68	0	0	14.4144	0	14.4144	0	1	0	0	0.28	veg	3	0	0	0	1.6878439	1.5437	1
74030	Day 3	Lunch	Lunch	0	56	7	1	14	68	0	0	5.96	0	5.96	0	1	0	0	0.2	veg	3	0	0	0	2.5856998	2.5260997	2
74030	Day 3	Lunch	Lunch	0	56	7	1	14	68	0	0	151.89999	0	151.89999	0	1	0	0	3.0999999	Other processed food	3	0	0	0	2.5856998	1.0666999	2
74030	Day 3	Lunch	Lunch	0	56	7	1	14	68	0	0	7.1100001	0	7.1100001	0	1	0	0	0.18000001	veg	3	0	0	0	2.5856998	2.5145998	2
74030	Day 3	Lunch	Lunch	0	56	7	1	14	68	0	0	2.04	0	2.04	0	1	0	0	0.17	veg	3	0	0	0	2.5856998	2.5652997	2
74030	Day 3	Lunch	Lunch	0	56	7	1	14	68	0	0	91.559998	0	91.559998	0	1	0	0	1.0899999	meat	3	0	0	0	2.5856998	1.6700997	2
74030	Day 4	Breakfast	Breakfast	0	56	8	0	12	68	0	0	8.7360001	0	8.7360001	0	1	0	0	0.28	veg	3	0	0	0	2.62866	2.5413001	2
74030	Day 4	Breakfast	Breakfast	0	56	8	0	12	68	0	0	245.85001	0	245.85001	0	1	0	0	1.49	egg	3	0	0	0	2.62866	0.17015991	2
74030	Day 4	Breakfast	Breakfast	0	56	8	0	12	68	0	0	8.2799997	0	8.2799997	0	1	0	0	0.22999999	veg	3	0	0	0	2.62866	2.5458601	2
74030	Day 4	Dinner	Dinner	0	56	8	0	12	68	0	0	35.650002	7.1300001	28.52	0.2	0	0	0	0.23	veg	3	0.19869012	0	0	1.6878439	1.331344	1
74030	Day 4	Dinner	Dinner	0	56	8	0	12	68	0	0	6.79	1.12035	5.6696501	0.16500001	0	0	0	0.34999999	veg	3	0.16426034	0	0	1.6878439	1.619944	1
74030	Day 4	Dinner	Dinner	0	56	8	0	12	68	0	0	98.279999	0	98.279999	0	1	0	0	0.77999997	Tofu	3	0	0	0	1.6878439	0.70504397	1
74030	Day 4	Dinner	Dinner	0	56	8	0	12	68	0	0	14.4144	3.4944	10.92	0.24242423	0	0	0	0.28	veg	3	0.2401104	0	0	1.6878439	1.5437	1
74030	Day 4	Dinner	Dinner	0	56	8	0	12	68	0	0	13.65	0	13.65	0	1	0	0	0.34999999	veg	3	0	0	0	1.6878439	1.551344	1
74030	Day 4	Lunch	Lunch	0	56	8	0	12	68	0	0	89.947746	0	89.947746	0	1	0	0	1.27	meat	3	0	0	0	1.3221774	0.42269996	1
74030	Day 4	Lunch	Lunch	0	56	8	0	12	68	0	0	10.8	0	10.8	0	1	0	0	0.15000001	veg	3	0	0	0	1.3221774	1.2141774	1
74030	Day 4	Lunch	Lunch	0	56	8	0	12	68	0	0	13.65	0	13.65	0	1	0	0	0.34999999	veg	3	0	0	0	1.3221774	1.1856774	1
74030	Day 4	Lunch	Lunch	0	56	8	0	12	68	0	0	17.82	3.402	14.472	0.1909091	0	0	0	0.90000004	veg	3	0.18976806	0	0	1.3221774	1.1439774	1
74030	Day 5	Breakfast	Breakfast	0	56	2	0	13	68	0	0	229.46001	0	229.46001	0	1	0	0	1.49	egg	3	0	0	0	2.4647601	0.17016007	1
74030	Day 5	Breakfast	Breakfast	0	56	2	0	13	68	0	0	8.7360001	0	8.7360001	0	1	0	0	0.28	veg	3	0	0	0	2.4647601	2.3774002	1
74030	Day 5	Breakfast	Breakfast	0	56	2	0	13	68	0	0	8.2799997	0	8.2799997	0	1	0	0	0.22999999	veg	3	0	0	0	2.4647601	2.3819602	1
74030	Day 5	Dinner	Dinner	0	56	2	0	13	68	0	0	6.79	0	6.79	0	1	0	0	0.34999999	veg	3	0	0	0	1.6878439	1.619944	1
74030	Day 5	Dinner	Dinner	0	56	2	0	13	68	0	0	98.279999	0	98.279999	0	1	0	0	0.77999997	Tofu	3	0	0	0	1.6878439	0.70504397	1
74030	Day 5	Dinner	Dinner	0	56	2	0	13	68	0	0	14.4144	0	14.4144	0	1	0	0	0.28	veg	3	0	0	0	1.6878439	1.5437	1
74030	Day 5	Dinner	Dinner	0	56	2	0	13	68	0	0	13.65	0	13.65	0	1	0	0	0.34999999	veg	3	0	0	0	1.6878439	1.551344	1
74030	Day 5	Dinner	Dinner	0	56	2	0	13	68	0	0	35.650002	0	35.650002	0	1	0	0	0.23	veg	3	0	0	0	1.6878439	1.331344	1
74030	Day 5	Lunch	Lunch	0	56	2	0	13	68	0	0	2.04	0	2.04	0	1	0	0	0.17	veg	3	0	0	0	2.6006	2.5802	2
74030	Day 5	Lunch	Lunch	0	56	2	0	13	68	0	0	91.559998	0	91.559998	0	1	0	0	1.0899999	meat	3	0	0	0	2.6006	1.6849999	2
74030	Day 5	Lunch	Lunch	0	56	2	0	13	68	0	0	7.4499998	0	7.4499998	0	1	0	0	0.19999999	veg	3	0	0	0	2.6006	2.5260999	2
74030	Day 5	Lunch	Lunch	0	56	2	0	13	68	0	0	7.1100001	0	7.1100001	0	1	0	0	0.18000001	veg	3	0	0	0	2.6006	2.5295	2
74030	Day 5	Lunch	Lunch	0	56	2	0	13	68	0	0	151.89999	0	151.89999	0	1	0	0	3.0999999	Other processed food	3	0	0	0	2.6006	1.0816001	2
74030	Day 6	Breakfast	Breakfast	0	56	3	0	1	68	0	0	180.32001	0	180.32001	0	1	0	0	1.96	egg	3	0	0	0	1.8032001	0	1
74030	Day 7	Breakfast	Breakfast	0	56	4	0	8	68	0	0	196.67999	0	196.67999	0	1	0	0	1.4899999	egg	3	0	0	0	2.13696	0.17016007	1
74030	Day 7	Breakfast	Breakfast	0	56	4	0	8	68	0	0	8.2799997	0	8.2799997	0	1	0	0	0.22999999	veg	3	0	0	0	2.13696	2.0541601	1
74030	Day 7	Breakfast	Breakfast	0	56	4	0	8	68	0	0	8.7360001	0	8.7360001	0	1	0	0	0.28	veg	3	0	0	0	2.13696	2.0495999	1
74030	Day 7	Evening Snack	Snack	0	56	4	0	8	68	0	0	267.29999	0	267.29999	0	1	0	0	2.6999998	grain	3	0	0	0	2.6729999	0	2
74030	Day 7	Lunch	Lunch	0	56	4	0	8	68	0	0	7.1064	0	7.1064	0	1	0	0	0.28	veg	3	0	0	0	0.88361406	0.81255007	1
74030	Day 7	Lunch	Lunch	0	56	4	0	8	68	0	0	0.82499999	0	0.82499999	0	1	0	0	0.44	veg	3	0	0	0	0.88361406	0.87536407	1
74030	Day 7	Lunch	Lunch	0	56	4	0	8	68	0	0	74.970001	0	74.970001	0	1	0	0	0.89999998	veg	3	0	0	0	0.88361406	0.13391404	1
74030	Day 7	Lunch	Lunch	0	56	4	0	8	68	0	0	5.46	0	5.46	0	1	0	0	0.28	veg	3	0	0	0	0.88361406	0.82901406	1
74530	Day 1	Afternoon Snack	Snack	0	56	2	0	10	53	0	0	240.75	84.262497	156.4875	0.34999999	0	0	0	3.21	cheese	3	0.34322155	0	0.66666669	2.6952	0.28769988	2
74530	Day 1	Afternoon Snack	Snack	0	56	2	0	10	53	0	0	21.09	10.545	10.545	0.5	0	0	0	0.56999999	fruit	3	0.48121181	0	0.66666669	2.6952	2.4842999	2
74530	Day 1	Afternoon Snack	Snack	0	56	2	0	10	53	0	0	7.6799998	0	7.6799998	0	1	0	0	0.31999999	fruit	3	0	0	0.66666669	2.6952	2.6183999	2
74530	Day 1	Breakfast	Breakfast	0	56	2	0	10	53	0	0	95.508568	0	95.508568	0	1	0	0	0.88999999	fruit	3	0	0	1	2.6839001	1.7850002	2
74530	Day 1	Dinner	Dinner	0	56	2	0	10	53	0	0	166.46001	0	166.46001	0	1	0	0	2.03	meat	3	0	0	0.66666669	3.3292	1.6646	2
74530	Day 1	Dinner	Dinner	0	56	2	0	10	53	0	0	29.700001	0	29.700001	0	1	0	0	0.5	seasonsing	3	0	0	0.66666669	3.3292	3.0322001	2
74530	Day 1	Dinner	Dinner	0	56	2	0	10	53	0	0	136.75999	0	136.75999	0	1	0	0	2.6299999	prepared meal fast food restaurant	3	0	0	0.66666669	3.3292	1.9616002	2
74530	Day 1	Lunch	Lunch	0	56	2	0	10	53	0	0	36.400002	0	36.400002	0	1	0	0	0.26000002	seasonsing	3	0	0	1	1.2428501	0.87885004	1
74530	Day 1	Lunch	Lunch	0	56	2	0	10	53	0	0	87.885002	11.60082	76.28418	0.132	0	0	0	1.24	meat	3	0.13161965	0	1	1.2428501	0.36400002	1
74530	Day 2	Breakfast	Breakfast	0	56	3	0	10	53	0	0	2.0699999	0	2.0699999	0	1	0	0	0.22999999	veg	3	0	0	0.66666669	1.8314202	1.8107201	1
74530	Day 2	Breakfast	Breakfast	0	56	3	0	10	53	0	0	0.75199997	0	0.75199997	0	1	0	0	0.39999998	veg	3	0	0	0.66666669	1.8314202	1.8239001	1
74530	Day 2	Breakfast	Breakfast	0	56	3	0	10	53	0	0	180.32001	0	180.32001	0	1	0	0	1.96	egg	3	0	0	0.66666669	1.8314202	0.028220063	1
74530	Day 2	Dinner	Dinner	0	56	3	0	10	53	0	0	40.768002	0	40.768002	0	1	0	0	0.25999999	seasonsing	3	0	0	1	4.2688799	3.8611999	2
74530	Day 2	Dinner	Dinner	0	56	3	0	10	53	0	0	476.69272	0	476.69272	0	1	0	0	1.97	meat	3	0	0	1	4.2688799	0.40768006	2
74530	Day 2	Lunch	Lunch	0	56	3	0	10	53	0	0	71.535751	0	71.535751	0	1	0	1	2.9900002	fruit	3	0	0	0.5	2.8517575	2.1364	2
74530	Day 2	Lunch	Lunch	0	56	3	0	10	53	0	0	143.52	0	143.52	0	1	0	1	5.98	seasonsing	3	0	0	0.5	2.8517575	1.4165574	2
74530	Day 2	Lunch	Lunch	0	56	3	0	10	53	0	0	60.200001	0	60.200001	0	1	0	1	4.3000002	Other processed food	3	0	0	0.5	2.8517575	2.2497575	2
74530	Day 3	Breakfast	Breakfast	0	56	4	0	10	53	0	0	98.317413	0	98.317413	0	1	0	0	0.88999999	fruit	3	0	0	2	0.89889997	0	1
74530	Day 3	Dinner	Dinner	0	56	4	0	10	53	0	0	129	0	129	0	1	0	0	4.3000002	seasonsing	3	0	0	0.5	4.2299318	2.9399319	2
74530	Day 3	Dinner	Dinner	0	56	4	0	10	53	0	0	171.1132	0	171.1132	0	1	0	0	1.51	meat	3	0	0	0.5	4.2299318	2.5187998	2
74530	Day 3	Dinner	Dinner	0	56	4	0	10	53	0	0	4.0799999	0	4.0799999	0	1	0	0	0.17	veg	3	0	0	0.5	4.2299318	4.1891322	2
74530	Day 3	Dinner	Dinner	0	56	4	0	10	53	0	0	118.8	23.76	95.040001	0.2	0	0	0	2.97	Other processed food	3	0.19869012	0	0.5	4.2299318	3.0419319	2
74530	Day 3	Lunch	Lunch	0	56	4	0	10	53	0	0	4.0799999	0	4.0799999	0	1	0	0	0.17	veg	3	0	0	0.40000001	5.110858	5.0700583	3
74530	Day 3	Lunch	Lunch	0	56	4	0	10	53	0	0	171.1132	0	171.1132	0	1	0	0	1.51	meat	3	0	0	0.40000001	5.110858	3.3997259	3
74530	Day 3	Lunch	Lunch	0	56	4	0	10	53	0	0	104.2176	0	104.2176	0	1	0	0	4.7199998	Other processed food	3	0	0	0.40000001	5.110858	4.0686822	3
74530	Day 3	Lunch	Lunch	0	56	4	0	10	53	0	0	118.8	0	118.8	0	1	0	0	2.97	Other processed food	3	0	0	0.40000001	5.110858	3.9228582	3
74530	Day 3	Lunch	Lunch	0	56	4	0	10	53	0	0	112.875	0	112.875	0	1	0	0	4.3000002	seasonsing	3	0	0	0.40000001	5.110858	3.9821081	3
74530	Day 4	Breakfast	Breakfast	0	56	5	0	3	53	0	0	144.2	0	144.2	0	1	0	0	4.1199999	Other processed food	3	0	0	1	2.3408999	0.89889997	1
74530	Day 4	Breakfast	Breakfast	0	56	5	0	3	53	0	0	95.508568	0	95.508568	0	1	0	0	0.88999999	fruit	3	0	0	1	2.3408999	1.4419999	1
74530	Day 4	Lunch	Lunch	0	56	5	0	3	53	0	0	353.39999	0	353.39999	0	1	0	0	1.55	prepared meal fast food restaurant	3	0	0	2	3.5339999	0	2
74530	Day 5	Breakfast	Breakfast	0	56	6	1	11	53	1	0	12.015	0	12.015	0	1	1	0	0.89000005	fruit	3	0	0.33333334	0.66666669	1.6789501	1.5588001	1
74530	Day 5	Breakfast	Breakfast	0	56	6	1	11	53	0	0	95.68	0	95.68	0	1	1	0	5.98	seasonsing	3	0	0.33333334	0.66666669	1.6789501	0.72215003	1
74530	Day 5	Breakfast	Breakfast	0	56	6	1	11	53	0	0	60.200001	0	60.200001	0	1	1	0	4.3000002	Other processed food	3	0	0.33333334	0.66666669	1.6789501	1.0769501	1
74530	Day 5	Dinner	Dinner	0	56	6	1	11	53	0	0	2.7518401	0	2.7518401	0	1	0	0	0.28	veg	3	0	0	0.5	5.6975183	5.6700001	3
74530	Day 5	Dinner	Dinner	0	56	6	1	11	53	0	0	180.32001	0	180.32001	0	1	0	0	1.96	egg	3	0	0	0.5	5.6975183	3.8943183	3
74530	Day 5	Dinner	Dinner	0	56	6	1	11	53	0	0	8.2799997	0	8.2799997	0	1	0	0	0.22999999	veg	3	0	0	0.5	5.6975183	5.614718	3
74530	Day 5	Lunch	Lunch	0	56	6	1	11	53	0	0	10.692	4.0500002	6.6420002	0.37878788	0	0	0	0.18000001	veg	3	0.37026909	0	0.5	2.2236776	2.1167574	1
74530	Day 5	Lunch	Lunch	0	56	6	1	11	53	0	0	7.98	0.50274003	7.48524	0.063000001	0	0	0	0.14	veg	3	0.062958404	0	0.5	2.2236776	2.1438775	1
74530	Day 5	Lunch	Lunch	0	56	6	1	11	53	0	0	106.94575	0	106.94575	0	1	0	0	1.51	meat	3	0	0	0.5	2.2236776	1.1542201	1
74530	Day 5	Lunch	Lunch	0	56	6	1	11	53	0	0	96.75	21.285	75.464996	0.22	0	0	0	4.3000002	seasonsing	3	0.21826291	0	0.5	2.2236776	1.2561775	1
74530	Day 6	Dinner	Dinner	0	56	7	1	5	53	0	0	278.10001	0	278.10001	0	1	0	0	1.03	prepared meal fast food restaurant	3	0	0	2	2.7810001	0	2
74530	Day 6	Lunch	Lunch	0	56	7	1	5	53	0	0	11.97	3.1919999	8.7779999	0.26666665	0	0	0	0.14	veg	3	0.26360321	0	0.66666669	1.3076999	1.1879998	1
74530	Day 6	Lunch	Lunch	0	56	7	1	5	53	0	0	105.84	35.279999	70.559998	0.33333334	0	0	0	2.4000001	seasonsing	3	0.32745016	0	0.66666669	1.3076999	0.24929993	1
74530	Day 6	Lunch	Lunch	0	56	7	1	5	53	0	0	12.96	6.0911999	6.9011998	0.47	0	0	0	0.18000001	veg	3	0.45421937	0	0.66666669	1.3076999	1.1780999	1
74530	Day 7	Dinner	Dinner	0	56	8	0	4	53	0	0	283.5	0	283.5	0	1	0	0	1.62	Other processed food	3	0	0	1	3.0738752	0.23887512	2
74530	Day 7	Dinner	Dinner	0	56	8	0	4	53	0	0	23.887501	0	23.887501	0	1	0	0	0.49000001	veg	3	0	0	1	3.0738752	2.835	2
74530	Day 7	Lunch	Lunch	0	56	8	0	4	53	0	1	27.323999	13.662	13.662	0.5	0	1	1	0.22999999	veg	3	0.48121181	0.5	1	3.1082401	2.835	2
74530	Day 7	Lunch	Lunch	0	56	8	0	4	53	1	0	283.5	141.75	141.75	0.5	0	1	1	1.62	Other processed food	3	0.48121181	0.5	1	3.1082401	0.27324006	2
75330	Day 1	Breakfast	Breakfast	0	46	3	0	14	60	0	0	165.60001	0	165.60001	0	1	0	0	1.6	fruit	2	0	0	1.3333334	4.8138356	3.1578357	2
75330	Day 1	Breakfast	Breakfast	0	46	3	0	14	60	0	0	27.674999	0	27.674999	0	1	0	0	1.23	seasonsing	2	0	0	1.3333334	4.8138356	4.537086	2
75330	Day 1	Breakfast	Breakfast	0	46	3	0	14	60	0	0	149.6656	0	149.6656	0	1	0	0	1.96	egg	2	0	0	1.3333334	4.8138356	3.3171797	2
75330	Day 1	Breakfast	Breakfast	0	46	3	0	14	60	0	0	93.449997	0	93.449997	0	1	0	0	2.6699998	grain	2	0	0	1.3333334	4.8138356	3.8793359	2
75330	Day 1	Breakfast	Breakfast	0	46	3	0	14	60	0	0	40.032959	0	40.032959	0	1	0	0	8.9200001	seasonsing	2	0	0	1.3333334	4.8138356	4.413506	2
75330	Day 1	Dinner	Dinner	0	46	3	0	14	60	0	0	439.20001	0	439.20001	0	1	0	0	2.4400001	prepared meal fast food restaurant	2	0	0	4	15.626399	11.2344	4
75330	Day 1	Lunch	Lunch	0	46	3	0	14	60	0	0	55.5	0	55.5	0	1	0	0	1.2	grain	2	0	0	1.6	2.0688279	1.5138279	1
75330	Day 1	Lunch	Lunch	0	46	3	0	14	60	0	0	6.1908002	0	6.1908002	0	1	0	0	2.6400001	cheese	2	0	0	1.6	2.0688279	2.0069201	1
75330	Day 1	Lunch	Lunch	0	46	3	0	14	60	0	0	121.312	0	121.312	0	1	0	0	8.9199991	seasonsing	2	0	0	1.6	2.0688279	0.855708	1
75330	Day 1	Lunch	Lunch	0	46	3	0	14	60	0	0	12.96	0	12.96	0	1	0	0	0.18000001	veg	2	0	0	1.6	2.0688279	1.9392279	1
75330	Day 1	Lunch	Lunch	0	46	3	0	14	60	0	0	10.92	0	10.92	0	1	0	0	0.28	veg	2	0	0	1.6	2.0688279	1.959628	1
75330	Day 2	Lunch	Lunch	0	46	4	0	8	60	0	1	552.69	276.345	276.345	0.5	0	0	8	2.6700001	grain	2	0.48121181	0	1	12.96684	7.4399395	4
75330	Day 2	Lunch	Lunch	0	46	4	0	8	60	0	1	6.9000001	3.45	3.45	0.5	0	0	8	0.23	veg	2	0.48121181	0	1	12.96684	12.89784	4
75330	Day 2	Lunch	Lunch	0	46	4	0	8	60	0	1	403.70401	201.85201	201.85201	0.5	0	0	8	3.5599999	cheese	2	0.48121181	0	1	12.96684	8.9298	4
75330	Day 2	Lunch	Lunch	0	46	4	0	8	60	0	1	6.75	3.375	3.375	0.5	0	0	8	0.15000001	veg	2	0.48121181	0	1	12.96684	12.89934	4
75330	Day 2	Lunch	Lunch	0	46	4	0	8	60	0	1	10.92	5.46	5.46	0.5	0	0	8	0.28	veg	2	0.48121181	0	1	12.96684	12.857639	4
75330	Day 2	Lunch	Lunch	0	46	4	0	8	60	0	1	281.51999	140.75999	140.75999	0.5	0	0	8	6.7999997	seasonsing	2	0.48121181	0	1	12.96684	10.151639	4
75330	Day 2	Lunch	Lunch	0	46	4	0	8	60	0	1	14.4	7.1999998	7.1999998	0.5	0	0	8	0.17999999	veg	2	0.48121181	0	1	12.96684	12.82284	4
75330	Day 2	Lunch	Lunch	0	46	4	0	8	60	0	1	19.799999	9.8999996	9.8999996	0.5	0	0	8	0.44	veg	2	0.48121181	0	1	12.96684	12.768839	4
75330	Day 3	Breakfast	Breakfast	0	46	5	0	10	60	0	0	93.449997	0	93.449997	0	1	0	0	2.6699998	grain	2	0	0	4	3.5260999	2.5915997	2
75330	Day 3	Breakfast	Breakfast	0	46	5	0	10	60	0	0	259.16	0	259.16	0	1	0	0	5.8899999	seasonsing	2	0	0	4	3.5260999	0.9344998	2
75330	Day 3	Lunch	Lunch	0	46	5	0	10	60	1	0	5.46	0	5.46	0	1	8	0	0.28	veg	2	0	1	1	6.4946699	6.4400697	3
75330	Day 3	Lunch	Lunch	0	46	5	0	10	60	1	0	140.75999	0	140.75999	0	1	8	0	6.7999997	seasonsing	2	0	1	1	6.4946699	5.0870695	3
75330	Day 3	Lunch	Lunch	0	46	5	0	10	60	1	0	7.1999998	0	7.1999998	0	1	8	0	0.17999999	veg	2	0	1	1	6.4946699	6.4226699	3
75330	Day 3	Lunch	Lunch	0	46	5	0	10	60	1	0	3.45	0	3.45	0	1	8	0	0.23	veg	2	0	1	1	6.4946699	6.4601698	3
75330	Day 3	Lunch	Lunch	0	46	5	0	10	60	1	0	9.8999996	0	9.8999996	0	1	8	0	0.44	veg	2	0	1	1	6.4946699	6.3956695	3
75330	Day 3	Lunch	Lunch	0	46	5	0	10	60	1	0	276.345	0	276.345	0	1	8	0	2.6700001	grain	2	0	1	1	6.4946699	3.7312198	3
75330	Day 3	Lunch	Lunch	0	46	5	0	10	60	1	0	201.85201	0	201.85201	0	1	8	0	3.5599999	cheese	2	0	1	1	6.4946699	4.47615	3
75330	Day 3	Lunch	Lunch	0	46	5	0	10	60	1	0	4.5	0	4.5	0	1	8	0	0.2	veg	2	0	1	1	6.4946699	6.4496698	3
75330	Day 4	Breakfast	Breakfast	0	46	6	1	7	60	0	0	93.449997	0	93.449997	0	1	0	0	2.6699998	grain	2	0	0	2	4.5588665	3.6243665	2
75330	Day 4	Breakfast	Breakfast	0	46	6	1	7	60	0	0	259.16	0	259.16	0	1	0	0	5.8899999	seasonsing	2	0	0	2	4.5588665	1.9672666	2
75330	Day 4	Lunch	Lunch	0	46	6	1	7	60	0	0	72.009003	0	72.009003	0	1	0	0	2.54	cheese	2	0	0	2.6666667	6.1133704	5.39328	3
75330	Day 4	Lunch	Lunch	0	46	6	1	7	60	0	0	217.728	0	217.728	0	1	0	0	3.8399999	Other processed food	2	0	0	2.6666667	6.1133704	3.9360905	3
75330	Day 4	Lunch	Lunch	0	46	6	1	7	60	0	0	317.25439	0	317.25439	0	1	0	0	1.6	fruit	2	0	0	2.6666667	6.1133704	2.8973703	3
75330	Day 5	Breakfast	Breakfast	0	46	7	1	7	60	0	0	110.4	0	110.4	0	1	0	0	1.6	fruit	2	0	0	2.6666667	4.1203203	3.0163202	2
75330	Day 5	Breakfast	Breakfast	0	46	7	1	7	60	0	0	180.32001	29.7528	150.5672	0.16500001	0	0	0	1.96	egg	2	0.16426034	0	2.6666667	4.1203203	2.3171201	2
75330	Day 5	Breakfast	Breakfast	0	46	7	1	7	60	0	0	121.312	0	121.312	0	1	0	0	8.9199991	seasonsing	2	0	0	2.6666667	4.1203203	2.9072003	2
75330	Day 5	Dinner	Dinner	0	46	7	1	7	60	0	0	628.28003	0	628.28003	0	1	0	0	1.3900001	prepared meal fast food restaurant	2	0	0	8	6.2828002	0	3
75330	Day 5	Lunch	Lunch	0	46	7	1	7	60	0	0	72.959999	0	72.959999	0	1	0	0	3.8399999	Other processed food	2	0	0	2.6666667	2.7942901	2.0646904	2
75330	Day 5	Lunch	Lunch	0	46	7	1	7	60	0	0	134.46001	0	134.46001	0	1	0	0	1.6600001	seasonsing	2	0	0	2.6666667	2.7942901	1.4496901	2
75330	Day 5	Lunch	Lunch	0	46	7	1	7	60	0	0	72.009003	0	72.009003	0	1	0	0	2.54	cheese	2	0	0	2.6666667	2.7942901	2.0742002	2
75330	Day 7	Dinner	Dinner	0	46	2	0	14	60	0	0	32.759998	0	32.759998	0	1	0	0	0.27999997	veg	2	0	0	1.1428572	4.9438496	4.6162496	2
75330	Day 7	Dinner	Dinner	0	46	2	0	14	60	0	0	141.78	0	141.78	0	1	0	0	2.78	prepared meal fast food restaurant	2	0	0	1.1428572	4.9438496	3.5260499	2
75330	Day 7	Dinner	Dinner	0	46	2	0	14	60	0	0	7.1999998	0	7.1999998	0	1	0	0	0.17999999	veg	2	0	0	1.1428572	4.9438496	4.8718495	2
75330	Day 7	Dinner	Dinner	0	46	2	0	14	60	0	0	110.04	0	110.04	0	1	0	0	3.9300001	cheese	2	0	0	1.1428572	4.9438496	3.8434496	2
75330	Day 7	Dinner	Dinner	0	46	2	0	14	60	0	0	1.725	0	1.725	0	1	0	0	0.23	veg	2	0	0	1.1428572	4.9438496	4.9265995	2
75330	Day 7	Dinner	Dinner	0	46	2	0	14	60	0	0	13.2	0	13.2	0	1	0	0	0.44	veg	2	0	0	1.1428572	4.9438496	4.8118496	2
75330	Day 7	Dinner	Dinner	0	46	2	0	14	60	0	0	187.67999	0	187.67999	0	1	0	0	6.7999997	seasonsing	2	0	0	1.1428572	4.9438496	3.06705	2
75330	Day 7	Lunch	Lunch	0	46	2	0	14	60	0	0	113.52	0	113.52	0	1	0	0	1.3199999	veg	2	0	0	1.1428572	8.9423962	7.8071961	4
75330	Day 7	Lunch	Lunch	0	46	2	0	14	60	0	0	77.087997	0	77.087997	0	1	0	0	1.5999999	fruit	2	0	0	1.1428572	8.9423962	8.1715164	4
75330	Day 7	Lunch	Lunch	0	46	2	0	14	60	0	0	150.6516	0	150.6516	0	1	0	0	4.04	cheese	2	0	0	1.1428572	8.9423962	7.4358802	4
75330	Day 7	Lunch	Lunch	0	46	2	0	14	60	0	0	271.04001	0	271.04001	0	1	0	0	3.0800002	prepared meal fast food restaurant	2	0	0	1.1428572	8.9423962	6.2319961	4
75330	Day 7	Lunch	Lunch	0	46	2	0	14	60	0	0	10.92	0	10.92	0	1	0	0	0.28	veg	2	0	0	1.1428572	8.9423962	8.8331966	4
75330	Day 7	Lunch	Lunch	0	46	2	0	14	60	0	0	196.02	0	196.02	0	1	0	0	2.97	Other processed food	2	0	0	1.1428572	8.9423962	6.9821959	4
75330	Day 7	Lunch	Lunch	0	46	2	0	14	60	0	0	75	0	75	0	1	0	0	2.5	seasonsing	2	0	0	1.1428572	8.9423962	8.1923962	4
